# Supplementary material for: Genetic specification of left–right asymmetry in the diaphragm muscles and their motor innervation
Source: eLife. 2017 Jun 22;6:e18481. doi: 10.7554/eLife.18481 (PMC5481184; doi:10.7554/eLife.18481)
Supplement: Figure 1—source data 1. — This file provides the mean, SEM, statistical report and individual measures used to create the histograms shown in Figure 1D, E. Defasciculation distances measured on left and right hemi-diaphragms are shown in the first sheet and numbers of secondary branches between the two primary branches on the second sheet. DOI: http://dx.doi.org/10.7554/eLife.18481.004 [file elife-18481-fig1-data1.xlsx]

## Sheet: D Defasciculation distance
Defasciculation distance
	DISTANCE
	E13.5		E14.5		E15.5
	LEFT	RIGHT	LEFT	RIGHT	LEFT	RIGHT
mean	32.756	94.8254	42.5652	135.71	77.1666	188.512
EC	33.0467	65.8332	11.7845	28.856	31.0896	29.7595
n	9	9	8	8	18	18
SEM	11.0156	21.9444	4.16646	10.2022	7.32789	7.01438
	**		***		***
	E13.5					E14.5						E15.5
	LEFT	RIGHT				LEFT	RIGHT		ratio			LEFT	RIGHT
	98.04	159.96			E1	36.12	106.889	E1	2.95929			59.0175	143.087
	74.175	197.37			E2	43.86	105.625	E2	2.40824			70.9371	164.23
	41.925	186.405			E3	56.76	192.481	E3	3.39114				180.832
	32.3081	56.3072			E4	37.41	129	E4	3.44828			69.7374	174.318
	10.965	44.1251			E5	52.9545	129.271	E5	2.44117			58.5789	250.699
	11.77	45.9085			E6	24.8196	121.699	E6	4.90333			102.916	203.123
	9.05322	59.4871			E7	55.9602	141.461	E7	2.52789			150.969	235.064
	8.1586	43.215			E7	32.637	159.251	E7	4.87945			94.944	216.823
	8.40951	60.6506										117.351	205.91
mean	32.756	94.8254			mean	42.5652	135.71					35.991	175.724
StDev	33.0467	65.8332			StDev	11.7845	28.856					111.198
N	9	9			N	8	8					61.8942	232.135
SEM	11.0156	21.9444			SEM	4.16646	10.2022					70.2405	172.589
												42.4539	168.629
												60.5784	190.481
												43.3698	154.994
												96.8532	183.851
												44.5179	158.812
												97.45	181.91
unpaired					unpaired						mean	77.1666	188.512
					Méthode : Wilcoxon rank sum test; Alternative :two.sided						StDev	31.0896	29.7595
Méthode : Wilcoxon rank sum test; Alternative :two.sided					p-value : 0.00015540015540016						N	18	18
Statistique observée Qobs : 12					Degré de liberté :						SEM	7.32789	7.01438
p-value : 0.010612916495269
Degré de liberté :					La valeur p (p-value) de votre test est 0.00015540015540016.
La valeur p (p-value) de votre test est 0.010612916495269.
											unpaired
											Méthode : Wilcoxon rank sum test; Alternative :two.sided
											Statistique observée Qobs : 1
											p-value : 4.4076477846011E-10
											Degré de liberté :
											La valeur p (p-value) de votre test est 4.4076477846011E-10.

## Sheet: E Branch number
branch number
	branch number
	E13.5			E14.5		E15.5
	LEFT	RIGHT		LEFT	RIGHT	LEFT	RIGHT
mean	5.55556	8.88889		7.5	10.875	5.94444	10.7222
EC	2.87711	1.96497		1.06904	1.95941	1.30484	1.27443
n	9	9		8	8	18	18
SEM	0.959038	0.65499		0.377964	0.692756	0.307554	0.300387
	*			**		***
	E13.5					E14.5					E15.5
	LEFT	RIGHT				LEFT	RIGHT				LEFT	RIGHT
	10	7				8	15				5	10
	8	10				9	10				6	11
	7	7				6	11					10
	8	9				8	9				6	9
	3	8				6	9				4	11
	4	7				7	11				7	10
	5	10				8	12				7	9
	1	9				8	10				4	10
	4	13									8	12
mean	5.55556	8.88889			mean	7.5	10.875				6	11
EC	2.87711	1.96497			EC	1.06904	1.95941				6
n	9	9			n	8	8				7	13
SEM	0.959038	0.65499			SEM	0.377964	0.692756				7	10
											6	10
											6	13
											4	11
											8	10
											4	10
											6	13
										mean	5.94444	10.7222
										EC	1.30484	1.27443
										n	18	18
										SEM	0.307554	0.300387
unpaired					unpaired					unpaired
Méthode : Wilcoxon rank sum test with continuity correction; Alternative :two.sided					Méthode : Wilcoxon rank sum test with continuity correction; Alternative :two.sided					Méthode : Wilcoxon rank sum test with continuity correction; Alternative :two.sided
Statistique observée Qobs : 15.5					Statistique observée Qobs : 1					p-value : 2.3597315316242E-7
p-value : 0.028809705517748					p-value : 0.0011788581271805					Degré de liberté :
Degré de liberté :					Degré de liberté :
										La valeur p (p-value) de votre test est 2.3597315316242E-7.
La valeur p (p-value) de votre test est 0.028809705517748.					La valeur p (p-value) de votre test est 0.0011788581271805.
