# Supplementary material for: Genetic specification of left–right asymmetry in the diaphragm muscles and their motor innervation
Source: eLife. 2017 Jun 22;6:e18481. doi: 10.7554/eLife.18481 (PMC5481184; doi:10.7554/eLife.18481)
Supplement: Figure 1—figure supplement 2—source data 1. — This file provides the mean, SEM, statistical report and individual measures used to create the histograms shown in Figure 1—figure supplement 2B. DOI: http://dx.doi.org/10.7554/eLife.18481.007 [file elife-18481-fig1-figsupp2-data1.xlsx]

## Sheet: Feuil2
Left and right endplate thicknesses measured from Bungarotoxin labeling in E15.5 mouse embryos
		Left	Right	RATIO R/L
	1	155.68	308.775	1.9834
	3	223.118	339.529	1.52175
	5	166.206	488.259	2.93767
	6	323.234	540.448	1.67201
	7	196.533	387.639	1.97239
	8	207.513	361.469	1.74192
	9	210.268	793.514	3.77383
	10	326.816	690.75	2.11357
	11	328.117	808.672	2.46459
	12	338.584	549.451	1.62279
	14	328.802	554.147	1.68535
	MOY	254.988	529.332	2.13539
	EC	73.5066	175.964	0.685423
	n	11	11	11
	SEM	22.1631	53.0553	0.206663
	test t	0.000108546	***
	Wilcoxon	0.0009765625	***
	Méthode : Wilcoxon signed rank test; Alternative :two.sided
	p-value : 0.0009765625
	La valeur p (p-value) de votre test est 0.0009765625.
