# Supplementary material for: Genetic specification of left–right asymmetry in the diaphragm muscles and their motor innervation
Source: eLife. 2017 Jun 22;6:e18481. doi: 10.7554/eLife.18481 (PMC5481184; doi:10.7554/eLife.18481)
Supplement: Figure 1—figure supplement 3—source data 2. — This file provides the individual measurements used to create the ladder graph shown in Figure 1—figure supplement 3B. DOI: http://dx.doi.org/10.7554/eLife.18481.009 [file elife-18481-fig1-figsupp3-data2.xlsx]

## Sheet: Feuil1
Defasciculation distance
	E14.5
	LEFT	RIGHT		ratio
E1	36.12	106.889	E1	2.95929
E2	43.86	105.625	E2	2.40824
E3	56.76	192.481	E3	3.39114
E4	37.41	129	E4	3.44828
E5	52.9545	129.271	E5	2.44117
E6	24.8196	121.699	E6	4.90333
E7	55.9602	141.461	E7	2.52789
E8	32.637	159.251	E8	4.87945
mean	42.5652	135.71
StDev	11.7845	28.856
N	8	8
SEM	4.16646	10.2022
Méthode : Wilcoxon signed rank test; Alternative :two.sided
p-value : 0.0078125
La valeur p (p-value) de votre test est 0.0078125.
unpaired
Méthode : Wilcoxon rank sum test; Alternative :two.sided
p-value : 0.00015540015540016
Degré de liberté :
La valeur p (p-value) de votre test est 0.00015540015540016.
