# Supplementary material for: Genetic specification of left–right asymmetry in the diaphragm muscles and their motor innervation
Source: eLife. 2017 Jun 22;6:e18481. doi: 10.7554/eLife.18481 (PMC5481184; doi:10.7554/eLife.18481)
Supplement: Figure 2—source data 1. — The file provides the mean, SEM, statistical report and individual values used to create the histograms shown in Figure 2B, C, D and E. Branch numbers ratios found in Pitx2C∆C/+ and Pitx2C∆C/∆C embryos as well as those found in Rfx3+/+ and Rfx3–/– embryos are shown on the first and second sheet, respectively. Defasciculation distance ratios measured in Pitx2C∆C/+ and Pitx2C∆C/∆C embryos or in Rfx3 +/+ and Rfx3–/– embryos are shown on the third and fourth sheet, respectively. DOI: http://dx.doi.org/10.7554/eLife.18481.011 [file elife-18481-fig2-data1.xlsx]

## Sheet: B branch in Pitx2C
Branch number Ratios in Pitx2 C embryos
LITTER	GENOTYPE	NAME	RATIO		LITTER	GENOTYPE	NAME	RATIO		LITTER	GENOTYPE	NAME	RATIO
4	+/dC	7394.1	2		8	dC/dCi	4550-1	1		4	dC/dCni	7394.3
4	+/dC	7394.2	2.2		9	dC/dCi	6526-1
4	+/dC	7394.5-4?	5		7	dC/dCi	4547-7	0.909091		6	dC/dCni	7476.2	1.66667
2	+/dC	7451.1	1.2		2	dC/dCi	7451.2	0.9375		1	dC/dCni	7892.5	1.2
2	+/dC	7451.3	1.71429		2	dC/dCi	7451.7	1		7	dC/dCni	4547-3	4
2	+/dC	7451.5	1.33333		6	dC/dCi	7476-98?.7	1.28571		8	dC/dCni	4550-3	2.5
6	+/dC	7476.1	2.4		5	dC/dCi	7498.2	1.2		9	dC/dCni	6526-3	1.5
6	+/dC	7476.3	4		3	dC/dCi	7890.1	1.2
6	+/dC	7476.4	2		3	dC/dCi	7890.3	1
6	+/dC	7476-98?.8	0.916667		2	dC/dCni	7451.6	1.3
5	+/dC	7498.1	1.44444
5	+/dC	7498.3	4.66667			Dc/+	ni Dc/Dc	i Dc/Dc
5	+/dC	7498.4	5.5		Average Ratio	2.23009	2.17333	1.09248
3	+/dC	7890.4	1.375		EC	1.13735	1.12926	0.152821
3	+/dC	7890.6	1.71429		N	33	5	9
3	+/dC	7890.7	1.66667		SEM	0.197988	0.505019	0.0509402
3	+/dC	7890.8	1.36364
1	+/dC	7892.2	2
1	+/dC	7892.4	2
1	+/dC	7892.8	1.1
7	+/+	4547-5	2.25
7	+/+	4547-6	1.5
8	+/+	4550-2	1.44444
8	+/+	4550-6	3.33333
8	+/+	4550-7	1.8
9	+/+	6526-2	3.66667
9	+/+	6526-6	1.66667
7	+/dC	4547-2	2.2
7	+/dC	4547-4	1.75
8	+/dC	4550-8	2.33333
8	+/dC	4550-9	1.42857
9	+/dC	6526-4	2.5
9	+/dC	6526-5	2.125
					Wilcoxon	Dc/+ vs ni Dc/Dc		Wilcoxon	Dc/+ vs i Dc/Dc
					Qobs : 116			Qobs : 282
					p-value : 0.52025960403141			p-value :4.4931885154558E-5

## Sheet: C branch in Rfx3
Branch number Ratios in Rfx3 embryos
LITTER	GENOTYPE	NAME	RATIO		LITTER	GENOTYPE	NAME	RATIO		LITTER	GENOTYPE	NAME	RATIO
3	-/- i	A669	1		3	-/- ni	A671	1.57143		3	+/-	A670	2
3	-/- i	A675	1.07692		5	-/- ni	A271	1.125		3	+/-	A672
4	-/- i	A694	0.8		5	-/- ni	A273			3	+/-	A673	1
4	-/- i	A696	1.2		5	-/- ni	A274	1.42857		3	+/-	A676	1.75
4	-/- i	A701	0.636364		1	-/-ni	Z 206	2		4	+/-	A697	1.375
1	-/- i	Z 201	1							4	+/-	A698	1.3
2	-/-i	Z 360	1.33333							4	+/-	A700	1.22222
2	-/-i	Z 361	1.5							5	+/-	A268
										5	+/-	A272	1
										5	+/-	A275	2
										3	+/+	A674	1.75
	WT (+/+ & +/-)	KO ni	KO i	KO Si						4	+/+	A695	1.66667
Average Ratio	1.7505	1.53125	1.06833	1.33						4	+/+	A699	1.625
EC	0.480286	0.363741	0.278237	ND						5	+/+	A269	2.16667
N	16	4	8	ND						5	+/+	A270	2.28571
SEM	0.120071	0.181871	0.0983716	1						1	+/-	Z 202	2.66667
										1	+/-	Z 207	2.2
										2	+/-	Z 359
										1	+/+	Z 200	2
										1	+/+	Z 204
										2	+/+	Z 357
Méthode : Wilcoxon rank sum test with continuity correction; Alternative :two.sided
Wilcoxon	WT vs KO ni		Wilcoxon	WT vs KO i
p-value : 0.39294836834056			p-value : 0.0028849431644471

## Sheet: D distance in Pitx2 C
Defasciculation distance Ratios in Pitx2C embryos
LITTER	GENOTYPE	NAME	RATIO		LITTER	GENOTYPE	NAME	RATIO		LITTER	GENOTYPE	NAME	RATIO
1	+/dC	7892.2	5.23404		2	dC/dCi	7451.2	1.03476		1	dC/dCni	7892.5	2.20896
1	+/dC	7892.4	4.47619		2	dC/dCi	7451.7	1.00882		4	dC/dCni	7394.3	5.78082
1	+/dC	7892.8	3.6478		3	dC/dCi	7890.1	3.46835		6	dC/dCni	7476.2	2.55263
2	+/dC	7451.1	3.67521		3	dC/dCi	7890.3	1.49675		7	dC/dCni	4547-3	3.95
2	+/dC	7451.3	3.25658		5	dC/dCi	7498.2	0.827709		8	dC/dCni	4550-3	4.75
2	+/dC	7451.5	4.98958		6	dC/dCi	7476-98?.7	5.69412		9	dC/dCni	6526-3	3.03704
3	+/dC	7890.4	5.61364		7	dC/dCi	4547-7	1.29213
3	+/dC	7890.7	4.06612		8	dC/dCi	4550-1	1.4359
3	+/dC	7890.8	3.744		2	dC/dCni	7451.6	4.28947
4	+/dC	7394.1	5.21429
4	+/dC	7394.2	4.62857
4	+/dC	7394.5-4?	4.16495
5	+/dC	7498.1	6.7875
5	+/dC	7498.3	5.42857
5	+/dC	7498.4	7.91781
6	+/dC	7476.1	6.2623
6	+/dC	7476.3	7.84615
6	+/dC	7476.4	2.01058
6	+/dC	7476-98?.8	1.96429
7	+/dC	4547-2	5.95652
7	+/dC	4547-4	5.625
7	+/+	4547-5	4.48276
7	+/+	4547-6	4.95
8	+/+	4550-2	4.66667
8	+/+	4550-6	4.08
8	+/+	4550-7	3.42105
8	+/dC	4550-8	5.04
8	+/dC	4550-9	3.325
9	+/+	6526-2	4.76
9	+/dC	6526-4	2.84444
9	+/dC	6526-5	2.38
9	+/+	6526-6	5.75
	Dc/+	ni Dc/Dc	i Dc/Dc
Average Ratio	4.63155	3.71324	2.28311
EC	1.45932	1.37644	1.75655
N	32	6	9
SEM	0.257975	0.56193	0.585517
Wilcoxon	Dc/+	i Dc/Dc		Wilcoxon	Dc/+	ni Dc/Dc
Qobs : 242				Qobs : 148
p-value : 0.0012683892167393				p-value : 0.19856033478325
	Wilcoxon	Dc/+ vs ni Dc/Dc		Wilcoxon	Dc/+ vs i Dc/Dc
	Qobs : 148			Qobs : 242
	p-value : 0.19856033478325			p-value : 0.0012683892167393

## Sheet: E distance in Rfx3
Defasciculation distance Ratios in Rfx3 embryos
LITTER	GENOTYPE	NAME	RATIO		LITTER	GENOTYPE	NAME	RATIO		LITTER	GENOTYPE	NAME	RATIO
1	-/- i	Z201	1.13643		1	-/- ni	Z206	3.04545		1	+/+	Z 200	4.09221
2	-/- i	Z360	1.4866		5	-/- ni	A271	2.40289		1	+/+	Z 202	3.16226
2	-/- i	Z361	1.8		5	-/- ni	A274	2.76451		1	+/+	Z 207	5.66357
3	-/- i	A669	0.763583		3	-/- ni	A671	5.34437		3	+/-	A670	7.35402
3	-/- i	A675	1.99146							3	+/-	A676	4.25723
4	-/- i	A694	2.02542							3	+/-	A673	4.20007
4	-/- i	A696	0.641305							4	+/-	A697	4.50161
4	-/- i	A701	0.968598							4	+/-	A698	3.25308
										4	+/-	A700	3.38046
	WT (+/+; +/-)	KO ni	KO i	KO Si						5	+/-	A272	2.41284
Average Ratio	4.62593	3.38931	1.35168	1.44018						5	+/-	A275	3.85591
EC	1.74467	1.32965	0.551106	ND						5	+/+	A674	5.04857
N	16	4	8	ND						4	+/+	A695	3.4379
SEM	0.436166	0.664825	0.194845	1						4	+/+	A699	5.47766
										5	+/+	A269	9.43388
										5	+/+	A270	4.48354
Wilcoxon	WT vs KO ni		Wilcoxon	WT vs KO i
p-value : 0.099484004127967			p-value : 2.7193458341661E-6
