# Supplementary material for: Genetic specification of left–right asymmetry in the diaphragm muscles and their motor innervation
Source: eLife. 2017 Jun 22;6:e18481. doi: 10.7554/eLife.18481 (PMC5481184; doi:10.7554/eLife.18481)
Supplement: Figure 3—source data 1. — This file provides the mean, SEM, statistical report and individual values used to create the histograms shown in Figure 3D, G and H. Left and right Oct6-labeled surfaces are shown on the first sheet. The surface and the defasciculation index of motoneurons axons (GFP+) growing from left and right explants are shown on the second and third sheet, respectively. DOI: http://dx.doi.org/10.7554/eLife.18481.013 [file elife-18481-fig3-data1.xlsx]

## Sheet: D Oct6
Sum of Oct6 labeled surface (10 to 12 sections per embryo)
Embryo	Left	Right
E1	15325.4	14355.9
E2	58457.4	64941.5
E3	43900.3	49895.8
	Left	Right
Average	51178.9	57418.7
SEM	12668.4	14997
SD	21942.4	25975.5
N	3	3
		Méthode : Wilcoxon signed rank test; Alternative :two.sided
		Statistique observée Qobs : 1
		p-value : 0.5
		La valeur p (p-value) de votre test est 0.5.

## Sheet: G surface of GFP + axons
Total surface of GFP+ axons per explant
	Raw surface			Normalized to Left average
	LEFT	RIGHT		LEFT	RIGHT
	349937	477359		211.143	288.027
	100532	864274		60.6583	521.482
	229138	795621		138.256	480.058
	123683	59441.1		74.6275	35.8653
	234505	196999		141.494	118.865
	768806	524244		463.878	316.316
	49700.6	173057		29.9881	104.418
	195291	423834		117.834	255.731
	267679	25463		161.511	15.3637
	78564.9	1.37827e+06		47.4041	831.611
	587333	625462		354.382	377.388
	49927	42970.1		30.1247	25.9271
	284180	367312		171.467	221.627
	335224	67994.3		202.266	41.026
	45429.3	332350		27.4109	200.532
	267354	496709		161.314	299.702
	68760.9	516308		41.4886	311.527
	381628	432497		230.265	260.958
	176184	657296		106.305	396.596
	218452	376137		131.808	226.951
	72731	486138		43.8841	293.323
	232908	262453		140.531	158.357
	853.463	883783		0.514959	533.253
	205207	631775		123.817	381.197
	26477.3	235329		15.9757	141.992
	157886	423197		95.2642	255.346
	34719.4	394723		20.9488	238.166
	32911.8	192725		19.8582	116.286
	8610.83	26427.4		5.19556	15.9457
	21278.7	221857		12.839	133.863
	49317.3	104338		29.7568	62.9547
	82942.8	279863		50.0456	168.862
	10786	12384.3		6.50801	7.4724
	5375.44	5730.07		3.24341	3.45738
	46392	11418.1		27.9918	6.88941
		16076.3			9.70002
		121893			73.547
Average	165734	355235		100	214.34
STDEVA	170504	305054		102.878	184.062
SEM	28820.4	50150.6		17.3895	30.2596
N values	35	37		35	37
Statistics
						Mann-Whitney (Wilcoxon rank sum test; Alternative :two.sided)
						Statistique observée Qobs : 398
						p-value : 0.0045684786175664
						Degré de liberté :
						La valeur p (p-value) de votre test est 0.0045684786175664.

## Sheet: H defasciculation index
Defaciculation index second circle and 30% maximal outgrowth
	LEFT	RIGHT		LEFT	RIGHT
	2.07428	2.25077		148.277	160.894
	1.08982	1.12834		77.9042	80.6581
	2.22018	3.09675		158.707	221.368
	1.46535	1.23678		104.749	88.4098
	1.01016	1.00177		72.2104	71.6104
	0.764336	2.63391		54.6377	188.282
	3.85234	1.43007		275.38	102.227
	0.976544	1.29738		69.8071	92.7414
	1.50853	1.32946		107.836	95.035
	0.608696	1.33649		43.5119	95.5375
	1.14583	1.66115		81.9086	118.745
	1.11316	0.791235		79.573	56.5605
	1.48282	1.38454		105.998	98.9723
	1.40909	1.74657		100.727	124.851
	0.743627	2.61501		53.1573	186.931
	2.03399	1.93892		145.398	138.601
	0.802224	2.66667		57.3461	190.624
	1.40263	2.16685		100.266	154.895
	1.33329	2.03536		95.3088	145.495
	1.34312	0.688966		96.0117	49.2499
	1.50113	1.67272		107.307	119.573
	1.67235	1.10594		119.546	79.0567
	1.45398	2.62443		103.936	187.604
	1.7541	1.96873		125.39	140.732
	1.19934	2.94802		85.7332	210.736
	1.41422	1.68251		101.094	120.272
	1.58598	2.96099		113.372	211.663
	0.949656	1.53732		67.8851	109.894
	1.00017	1.18996		71.4958	85.0626
	0.885389	1.52277		63.291	108.853
	1.594	1.52131		113.945	108.749
	1.24855	2.99594		89.2509	214.161
	2.1039	1.21967		150.395	87.1865
	0.820408	2.00624		58.6459	143.414
		1.06215			75.9264
		1.45941			104.324
average	1.39892	1.77542		100	126.914
STDEVA	0.597315	0.672149		42.6983	48.0478
SEM	0.102439	0.112025		7.3227	8.00797
NB	34	36		34	36
Statistics
					Mann-Whitney (Wilcoxon rank sum test; Alternative :two.sided)
					Statistique observée Qobs : 401
					p-value : 0.012735098983822
					Degré de liberté :
					La valeur p (p-value) de votre test est 0.012735098983822.
