# Supplementary material for: Genetic specification of left–right asymmetry in the diaphragm muscles and their motor innervation
Source: eLife. 2017 Jun 22;6:e18481. doi: 10.7554/eLife.18481 (PMC5481184; doi:10.7554/eLife.18481)
Supplement: Figure 3—figure supplement 1—source data 1. — This file provides the individual values used to generate the graph plot shown in Figure 3—figure supplement 1A. DOI: http://dx.doi.org/10.7554/eLife.18481.015 [file elife-18481-fig3-figsupp1-data1.xlsx]

## Sheet: Feuil1
Ratio of defasciculation distance
	+/dC			DC/DC ni			DC/DC i
Group	Embryo	Ratio	Group	Embryo	Ratio	Group	Embryo	Ratio
1	7892.2	5.23404	1	7892.5	2.20896	2	7451.2	1.03476
1	7892.4	4.47619	1	7394.3	5.78082	2	7451.6	4.28947
1	7892.8	3.6478	1	7476.2	2.55263	2	7451.7	1.00882
1	7451.1	3.67521	1	4547-3	3.95	2	7890.1	3.46835
1	7451.3	3.25658	1	4550-3	4.75	2	7890.3	1.49675
1	7451.5	4.98958	1	6526-3	3.03704	2	7498.2	0.827709
1	7890.4	5.61364				2	7476-98?.7	5.69412
1	7890.7	4.06612				2	4547-7	1.29213
1	7890.8	3.744				2	4550-1	1.4359
1	7394.1	5.21429
1	7394.2	4.62857
1	7394.5-4	4.16495
1	7498.1	6.7875
1	7498.3	5.42857
1	7498.4	7.91781
1	7476.1	6.2623
1	7476.3	7.84615
1	7476.4	2.01058
1	7476-98?.8	1.96429
1	4547-2	5.95652
1	4547-4	5.625
1	4547-5	4.48276
1	4547-6	4.95
1	4550-2	4.66667
1	4550-6	4.08
1	4550-7	3.42105
1	4550-8	5.04
1	4550-9	3.325
1	6526-2	4.76
1	6526-4	2.84444
1	6526-5	2.38
1	6526-6	5.75
