# Supplementary material for: Genetic specification of left–right asymmetry in the diaphragm muscles and their motor innervation
Source: eLife. 2017 Jun 22;6:e18481. doi: 10.7554/eLife.18481 (PMC5481184; doi:10.7554/eLife.18481)
Supplement: Figure 4—source data 1. — Genes are included on this list if the average change in expression was > 1.5 (or −0.58< in log2) between the left and right sides. The listed genes had the same enrichment trend in all embryos with a fold-change > 1.5 in at least in two embryos. DOI: http://dx.doi.org/10.7554/eLife.18481.017 [file elife-18481-fig4-data1.xlsx]

## Sheet: Feuil1
SupTableI Left enriched transcripts
average fold change (Log2)	Gene Symbol	Genbank	Gene Title	Target Description	UniGene ID	RefSeq Transcript ID	Gene ontology cellular component	Gene Ontology Biological Process
-3.83045	Malt1	BB296321	mucosa associated lymphoid tissue lymphoma translocation gene 1	gb:BB296321 /DB_XREF=gi:16401891 /DB_XREF=BB296321 /CLONE=B130046C19 /FEA=EST /CNT=11 /TID=Mm.132613.1 /TIER=Stack /STK=10 /UG=Mm.132613 /UG_TITLE=ESTs	Mm.132613	NM_172833	cytoplasm	0001923 // B-1 B cell differentiation // inferred from mutant phenotype /// 0002237 // response to molecule of bacterial origin // inferred from expression pattern /// 0002726 // positive regulation of T cell cytokine production // inferred from electronic annotation /// 0006508 // proteolysis // inferred from electronic annotation /// 0006915 // apoptosis // inferred from reviewed computational …
-2.41227	Neo1	BB129888	neogenin	gb:BB129888 /DB_XREF=gi:16266234 /DB_XREF=BB129888 /CLONE=9630042E15 /FEA=EST /CNT=5 /TID=Mm.137907.1 /TIER=ConsEnd /STK=2 /UG=Mm.137907 /UG_TITLE=ESTs	Mm.42249	NM_001042752 /// NM_008684	plasma membrane	0007155 // cell adhesion // inferred from electronic annotation /// 0007520 // myoblast fusion // inferred from mutant phenotype /// 0045449 // regulation of transcription // inferred from direct assay
-1.97025	Slco1c1	BB667135	solute carrier organic anion transporter family, member 1c1	gb:BB667135 /DB_XREF=gi:16398584 /DB_XREF=BB667135 /CLONE=4022446N14 /FEA=FLmRNA /CNT=29 /TID=Mm.143799.1 /TIER=Stack /STK=14 /UG=Mm.143799 /LL=58807 /UG_GENE=Slc21a14 /UG_TITLE=solute carrier family 21 (organic anion transporter), member 14 /FL=gb:NM_021471.1 gb:AY007379.1	Mm.284495	NM_021471	plasma membrane	0006810 // transport // inferred from electronic annotation /// 0006811 // ion transport // inferred from electronic annotation /// 0015721 // bile acid and bile salt transport // inferred from electronic annotation
-1.89696	Oxsm	C80494	3-oxoacyl-ACP synthase, mitochondrial	gb:C80494 /DB_XREF=gi:2520824 /DB_XREF=C80494 /CLONE=J0083A07 /FEA=EST /CNT=1 /TID=Mm.197960.1 /TIER=ConsEnd /STK=1 /UG=Mm.197960 /LL=97924 /UG_GENE=C80494 /UG_TITLE=expressed sequence C80494	Mm.197960	NM_027695	mitochondrion	0006633 // fatty acid biosynthetic process // inferred from electronic annotation /// 0006637 // acyl-CoA metabolic process // inferred from electronic annotation /// 0006637 // acyl-CoA metabolic process // inferred from sequence or structural similarity /// 0008152 // metabolic process // inferred from electronic annotation /// 0008610 // lipid biosynthetic process // inferred from electronic a…
-1.6202	Nhlrc2	AK002650	NHL repeat containing 2	gb:AK002650.1 /DB_XREF=gi:12832790 /FEA=mRNA /CNT=74 /TID=Mm.46346.1 /TIER=Stack /STK=10 /UG=Mm.46346 /LL=66866 /UG_GENE=1200003G01Rik /UG_TITLE=RIKEN cDNA 1200003G01 gene /DEF=Mus musculus adult male kidney cDNA, RIKEN full-length enriched library, clone:0610020B15:NHL repeat containing protein, full insert sequence.	Mm.392509	NM_025811	ND	0045454 // cell redox homeostasis // inferred from electronic annotation
-1.45912	Xrn2	NM_011917	5'-3' exoribonuclease 2	gb:AA472293 /DB_XREF=gi:2200284 /DB_XREF=vh01c03.r1 /CLONE=IMAGE:874180 /FEA=FLmRNA /CNT=219 /TID=Mm.3065.1 /TIER=ConsEnd /STK=0 /UG=Mm.3065 /LL=24128 /UG_GENE=Xrn2 /UG_TITLE=5-3 exoribonuclease 2 /FL=gb:BC004028.1 gb:NM_011917.1 gb:D38517.1	Mm.3065	NM_011917	nucleus	0000738 // DNA catabolic process, exonucleolytic // inferred from electronic annotation /// 0000738 // DNA catabolic process, exonucleolytic // inferred from sequence or structural similarity /// 0006139 // nucleobase, nucleoside, nucleotide and nucleic acid metabolic process // inferred from electronic annotation /// 0006281 // DNA repair // non-traceable author statement /// 0006310 // DNA reco…
-1.44166	Sall1	BB739342	sal-like 1 (Drosophila)	gb:BB739342 /DB_XREF=gi:16142347 /DB_XREF=BB739342 /CLONE=F430113B04 /FEA=EST /CNT=13 /TID=Mm.68496.1 /TIER=Stack /STK=13 /UG=Mm.68496 /UG_TITLE=ESTs	Mm.214361	NM_021390	nucleus	0001657 // ureteric bud development // inferred from mutant phenotype /// 0006350 // transcription // inferred from electronic annotation /// 0031129 // inductive cell-cell signaling // inferred from mutant phenotype /// 0045449 // regulation of transcription // inferred from electronic annotation
-1.41538	Eps8 /// LOC632638	NM_007945	epidermal growth factor receptor pathway substrate 8 /// similar to Epidermal growth factor receptor kinase substrate 8	gb:NM_007945.1 /DB_XREF=gi:6679672 /GEN=Eps8 /FEA=FLmRNA /CNT=85 /TID=Mm.2012.1 /TIER=FL+Stack /STK=10 /UG=Mm.2012 /LL=13860 /DEF=Mus musculus epidermal growth factor receptor pathway substrate 8 (Eps8), mRNA. /PROD=epidermal growth factor receptor pathwaysubstrate 8 /FL=gb:L21671.1 gb:NM_007945.1	Mm.235346	NM_007945 /// XR_031552	cytoskeleton	0008344 // adult locomotory behavior // inferred from mutant phenotype /// 0031532 // actin cytoskeleton reorganization // inferred from mutant phenotype /// 0048149 // behavioral response to ethanol // inferred from mutant phenotype
-1.41427	Trub1	AK011362	TruB pseudouridine (psi) synthase homolog 1 (E. coli)	gb:AK011362.1 /DB_XREF=gi:12847435 /FEA=mRNA /CNT=92 /TID=Mm.32746.1 /TIER=Stack /STK=61 /UG=Mm.32746 /LL=72133 /UG_GENE=2610009I02Rik /UG_TITLE=RIKEN cDNA 2610009I02 gene /DEF=Mus musculus 10 days embryo whole body cDNA, RIKEN full-length enriched library, clone:2610009I02:related to TRNA PSEUDOURIDINE SYNTHASE B (EC 4.2.1.70) (TRNA PSEUDOURIDINE 55 SYNTHASE) (PSI55 SYNTHASE) (PSEUDOURIDYLATE SY…	Mm.258404	NM_028115 /// NM_029839	ND	0001522 // pseudouridine synthesis // inferred from electronic annotation /// 0006396 // RNA processing // inferred from electronic annotation /// 0008033 // tRNA processing // inferred from electronic annotation /// 0009451 // RNA modification // inferred from electronic annotation
-1.35774	Stk32a	BB279083	serine/threonine kinase 32A	gb:BB279083 /DB_XREF=gi:15411026 /DB_XREF=BB279083 /CLONE=A930015B13 /FEA=EST /CNT=8 /TID=Mm.44386.1 /TIER=ConsEnd /STK=7 /UG=Mm.44386 /UG_TITLE=ESTs	Mm.150401	NM_178749	ND	0006468 // protein amino acid phosphorylation // inferred from electronic annotation
-1.29435	Slc20a1	BB465699	solute carrier family 20, member 1	gb:BB465699 /DB_XREF=gi:16427124 /DB_XREF=BB465699 /CLONE=D230004H07 /FEA=EST /CNT=10 /TID=Mm.16757.3 /TIER=Stack /STK=9 /UG=Mm.16757 /LL=20515 /UG_GENE=Slc20a1 /UG_TITLE=solute carrier family 20, member 1	Mm.457995	NM_001159593 /// NM_015747	plasma membrane	0006810 // transport // inferred from electronic annotation /// 0006814 // sodium ion transport // inferred from electronic annotation /// 0006817 // phosphate transport // inferred from electronic annotation /// 0043123 // positive regulation of I-kappaB kinase/NF-kappaB cascade // inferred from electronic annotation
-1.24429	Cytsb	BB827631	cytospin B	gb:BB827631 /DB_XREF=gi:17005874 /DB_XREF=BB827631 /CLONE=G830048M08 /FEA=EST /CNT=9 /TID=Mm.37803.1 /TIER=ConsEnd /STK=2 /UG=Mm.37803 /UG_TITLE=ESTs	Mm.458025	NM_001029936	nucleus	---
-1.24426	Zfp229	BG069331	zinc finger protein	gb:BG069331 /DB_XREF=gi:12551988 /DB_XREF=H3076B09-3 /CLONE=H3076B09 /FEA=EST /CNT=11 /TID=Mm.28736.1 /TIER=Stack /STK=11 /UG=Mm.28736 /UG_TITLE=ESTs	---	XM_354987 /// XM_892560 /// XM_905706 /// XM_919516	nucleus	0006350 // transcription // inferred from electronic annotation /// 0006355 // regulation of transcription, DNA-dependent // inferred from electronic annotation
-1.22907	Dlg2	BB622767	discs, large homolog 2 (Drosophila)	gb:BB622767 /DB_XREF=gi:15397872 /DB_XREF=BB622767 /CLONE=6430539H14 /FEA=FLmRNA /CNT=23 /TID=Mm.74640.1 /TIER=ConsEnd /STK=0 /UG=Mm.74640 /LL=23859 /UG_GENE=Dlgh2 /UG_TITLE=discs, large homolog 2 (Drosophila) /FL=gb:NM_011807.1 gb:AF388675.1	Mm.257035	NM_011807	plasma membrane	0007268 // synaptic transmission // inferred from mutant phenotype /// 0019233 // sensory perception of pain // inferred from mutant phenotype
-1.21456	Becn1	BG095529	beclin 1, autophagy related	gb:BG095529 /DB_XREF=gi:12578092 /DB_XREF=uu88e11.x1 /CLONE=IMAGE:3383541 /FEA=EST /CNT=19 /TID=Mm.196641.3 /TIER=Stack /STK=19 /UG=Mm.196641 /LL=68107 /UG_GENE=5430417M23Rik /UG_TITLE=RIKEN cDNA 5430417M23 gene	Mm.178947	NM_019584	other organelle	0000045 // autophagic vacuole formation // inferred from electronic annotation /// 0006914 // autophagy // inferred from direct assay /// 0006914 // autophagy // inferred from mutant phenotype /// 0006914 // autophagy // inferred from electronic annotation /// 0008285 // negative regulation of cell proliferation // inferred from direct assay /// 0009615 // response to virus // inferred from elect…
-1.21286	Ccnjl	BB543334	cyclin J-like	gb:BB543334 /DB_XREF=gi:9614557 /DB_XREF=BB543334 /CLONE=E130209H13 /FEA=EST /CNT=15 /TID=Mm.138614.1 /TIER=Stack /STK=14 /UG=Mm.138614 /UG_TITLE=ESTs	Mm.247595	NM_001045530	nucleus	---
-1.19324	Zmat4	AV337374	zinc finger, matrin type 4	gb:AV337374 /DB_XREF=gi:16396455 /DB_XREF=AV337374 /CLONE=6430400E18 /FEA=EST /CNT=88 /TID=Mm.125242.1 /TIER=Stack /STK=49 /UG=Mm.125242 /UG_TITLE=ESTs	Mm.121274	NM_177086	nucleus	---
-1.19067	Gucy1a3	AK004815	guanylate cyclase 1, soluble, alpha 3	gb:AK004815.1 /DB_XREF=gi:12836280 /GEN=Gucy1a3 /FEA=FLmRNA /CNT=25 /TID=Mm.143831.1 /TIER=Stack /STK=9 /UG=Mm.143831 /LL=60596 /UG_TITLE=guanylate cyclase 1, soluble, alpha 3 /DEF=Mus musculus adult male lung cDNA, RIKEN full-length enriched library, clone:1200016O07:guanylate cyclase 1, soluble, alpha 3, full insert sequence. /FL=gb:NM_021896.1 gb:AF297082.1	Mm.143831	NM_021896	cytoplasm	0006182 // cGMP biosynthetic process // inferred from mutant phenotype /// 0006182 // cGMP biosynthetic process // inferred from electronic annotation /// 0007242 // intracellular signaling cascade // inferred from electronic annotation /// 0007263 // nitric oxide mediated signal transduction // inferred from electronic annotation /// 0008217 // regulation of blood pressure // inferred from mutan…
-1.16717	Fv1	NM_010244	Friend virus susceptibility 1	gb:NM_010244.1 /DB_XREF=gi:6753923 /GEN=Fv1 /FEA=FLmRNA /CNT=2 /TID=Mm.57220.1 /TIER=FL /STK=1 /UG=Mm.57220 /LL=14349 /DEF=Mus musculus Friend virus susceptibility 1 (Fv1), mRNA. /PROD=Friend virus susceptibility 1 /FL=gb:NM_010244.1	Mm.422607	NM_010244	other organelle	0009615 // response to virus // inferred from direct assay
-1.15435	Murc	NM_026509	muscle-related coiled-coil protein	gb:NM_026509.1 /DB_XREF=gi:13385999 /GEN=2310039E09Rik /FEA=FLmRNA /CNT=11 /TID=Mm.133444.1 /TIER=FL /STK=4 /UG=Mm.133444 /LL=68016 /DEF=Mus musculus RIKEN cDNA 2310039E09 gene (2310039E09Rik), mRNA. /PROD=RIKEN cDNA 2310039E09 /FL=gb:NM_026509.1	Mm.133444	NM_026509	cytoplasm	0006350 // transcription // inferred from electronic annotation /// 0007266 // Rho protein signal transduction // not recorded /// 0007275 // multicellular organismal development // inferred from electronic annotation /// 0007517 // muscle organ development // inferred from electronic annotation /// 0030154 // cell differentiation // inferred from electronic annotation /// 0045449 // regulation o…
-1.13799	Uggt2	AK007746	UDP-glucose glycoprotein glucosyltransferase 2	gb:AK007746.1 /DB_XREF=gi:12841489 /FEA=mRNA /CNT=2 /TID=Mm.45642.3 /TIER=ConsEnd /STK=1 /UG=Mm.45642 /LL=66435 /UG_GENE=1810064L21Rik /UG_TITLE=RIKEN cDNA 1810064L21 gene /DEF=Mus musculus 10 day old male pancreas cDNA, RIKEN full-length enriched library, clone:1810041M07:homolog to UDP-GLUCOSE:GLYCOPROTEIN GLUCOSYLTRANSFERASE 2 PRECURSOR, full insert sequence.	Mm.213406	NM_001081252	other organelle	0006486 // protein amino acid glycosylation // inferred from electronic annotation
-1.13661	Tmbim1	BC004752	transmembrane BAX inhibitor motif containing 1	gb:BC004752.1 /DB_XREF=gi:13435791 /FEA=FLmRNA /CNT=106 /TID=Mm.182921.1 /TIER=FL+Stack /STK=54 /UG=Mm.182921 /LL=69660 /UG_GENE=2310061B02Rik /DEF=Mus musculus, Similar to PP1201 protein, clone MGC:7955 IMAGE:3584518, mRNA, complete cds. /PROD=Similar to PP1201 protein /FL=gb:NM_027154.1 gb:BC004752.1	Mm.261182	NM_027154	other organelle	---
-1.12635	Ccdc96	NM_025725	coiled-coil domain containing 96	gb:NM_025725.1 /DB_XREF=gi:13385185 /GEN=4921513E08Rik /FEA=FLmRNA /CNT=25 /TID=Mm.42368.1 /TIER=FL+Stack /STK=11 /UG=Mm.42368 /LL=66717 /DEF=Mus musculus RIKEN cDNA 4921513E08 gene (4921513E08Rik), mRNA. /PROD=RIKEN cDNA 4921513E08 /FL=gb:NM_025725.1	Mm.42368	NM_025725	ND	---
-1.12149	Surf6	BB530856	surfeit gene 6	gb:BB530856 /DB_XREF=gi:16445823 /DB_XREF=BB530856 /CLONE=E030012C13 /FEA=EST /CNT=2 /TID=Mm.213366.1 /TIER=ConsEnd /STK=2 /UG=Mm.213366 /UG_TITLE=ESTs	Mm.245577	NM_009298	nucleus	0042254 // ribosome biogenesis // inferred from mutant phenotype /// 0042255 // ribosome assembly // non-traceable author statement
-1.1132	Cttnbp2	BB357580	cortactin binding protein 2	gb:BB357580 /DB_XREF=gi:9069408 /DB_XREF=BB357580 /CLONE=C030022H19 /FEA=EST /CNT=33 /TID=Mm.17573.1 /TIER=Stack /STK=16 /UG=Mm.17573 /LL=101266 /UG_GENE=AU040881 /UG_TITLE=expressed sequence AU040881	Mm.224189	NM_080285	cytoskeleton	0030036 // actin cytoskeleton organization // not recorded
-1.1109	Cdc73	BB622571	cell division cycle 73, Paf1/RNA polymerase II complex component, homolog (S. cerevisiae)	gb:BB321838 /DB_XREF=gi:15411401 /DB_XREF=BB321838 /CLONE=B330003C09 /FEA=mRNA /CNT=90 /TID=Mm.156727.1 /TIER=Stack /STK=8 /UG=Mm.156727 /UG_TITLE=Mus musculus, chromosome 1 open reading frame 28, clone MGC:29274 IMAGE:5067496, mRNA, complete cds	Mm.389191	NM_145991	nucleus	0006350 // transcription // inferred from electronic annotation /// 0007049 // cell cycle // inferred from electronic annotation /// 0010390 // histone monoubiquitination // inferred from electronic annotation /// 0033523 // histone H2B ubiquitination // inferred from electronic annotation
-1.11088	Nebl	BM121794	nebulette	gb:BM121794 /DB_XREF=gi:17105562 /DB_XREF=L0501G04-3 /CLONE=L0501G04 /FEA=EST /CNT=21 /TID=Mm.27225.1 /TIER=Stack /STK=10 /UG=Mm.27225 /UG_TITLE=ESTs, Moderately similar to RIKEN cDNA 5730493B19 (Mus musculus) (M.musculus)	Mm.256298	NM_028757	cytoskeleton	---
-1.0916	Gm6123 /// LOC100044400 /// Pdhb	AK011810	predicted gene 6123 /// similar to pyruvate dehydrogenase (lipoamide) beta /// pyruvate dehydrogenase (lipoamide) beta	gb:AK011810.1 /DB_XREF=gi:12848169 /FEA=FLmRNA /CNT=259 /TID=Mm.22676.1 /TIER=Stack /STK=13 /UG=Mm.22676 /LL=68263 /UG_GENE=Pdhb /UG_TITLE=pyruvate dehydrogenase (lipoamide) beta /DEF=Mus musculus 10 days embryo whole body cDNA, RIKEN full-length enriched library, clone:2610103L06:homolog to human PYRUVATE DEHYDROGENASE E1 COMPONENT BETA SUBUNIT, MITOCHONDRIAL PRECURSOR (EC 1.2.4.1) (PDHE1-B), fu…	Mm.301527	NM_024221 /// XR_030608 /// XR_030609 /// XR_030659	mitochondrion	0006086 // acetyl-CoA biosynthetic process from pyruvate // inferred from electronic annotation /// 0006096 // glycolysis // inferred from electronic annotation /// 0008152 // metabolic process // inferred from electronic annotation /// 0055114 // oxidation reduction // inferred from electronic annotation
-1.05751	Lace1	AF397909	lactation elevated 1	gb:AF397909.1 /DB_XREF=gi:18140810 /FEA=mRNA /CNT=35 /TID=Mm.89646.1 /TIER=Stack /STK=20 /UG=Mm.89646 /UG_TITLE=Mus musculus clone IMAGE:4037233 mRNA sequence /DEF=Mus musculus clone IMAGE:4037233 mRNA sequence.	Mm.89646	NM_145743	mitochondrion	---
-1.05367	Zfp445	BI729900	zinc finger protein 445	gb:BI729900 /DB_XREF=gi:15706913 /DB_XREF=603349576F1 /CLONE=IMAGE:5357226 /FEA=mRNA /CNT=67 /TID=Mm.27140.1 /TIER=ConsEnd /STK=0 /UG=Mm.27140 /UG_TITLE=Mus musculus, clone IMAGE:4953934, mRNA, partial cds	Mm.326477	NM_173364	nucleus	0006350 // transcription // inferred from electronic annotation /// 0006355 // regulation of transcription, DNA-dependent // inferred from electronic annotation /// 0045449 // regulation of transcription // inferred from electronic annotation
-1.04735	Cog1	BB210424	component of oligomeric golgi complex 1	gb:BB210424 /DB_XREF=gi:8875377 /DB_XREF=BB210424 /CLONE=A430097F17 /FEA=FLmRNA /CNT=72 /TID=Mm.182445.1 /TIER=Stack /STK=12 /UG=Mm.182445 /LL=16834 /UG_GENE=Ldlb /UG_TITLE=low density lipoprotein B /FL=gb:NM_013581.2 gb:AF109377.2	Mm.261620	NM_013581	other organelle	0006810 // transport // inferred from electronic annotation /// 0015031 // protein transport // inferred from electronic annotation
-1.03395	Prps2	BM934034	phosphoribosyl pyrophosphate synthetase 2	gb:BM934034 /DB_XREF=gi:19393186 /DB_XREF=UI-M-CG0p-bip-f-07-0-UI.r1 /CLONE=UI-M-CG0p-bip-f-07-0-UI /FEA=EST /CNT=48 /TID=Mm.30784.1 /TIER=Stack /STK=42 /UG=Mm.30784 /LL=102918 /UG_GENE=AI464149 /UG_TITLE=expressed sequence AI464149	Mm.272955	NM_026662	cytoplasm	0006167 // AMP biosynthetic process // inferred from electronic annotation /// 0009116 // nucleoside metabolic process // inferred from electronic annotation /// 0009156 // ribonucleoside monophosphate biosynthetic process // inferred from electronic annotation /// 0009165 // nucleotide biosynthetic process // inferred from electronic annotation /// 0019693 // ribose phosphate metabolic process /…
-1.02874	Wipi1	BC025560	WD repeat domain, phosphoinositide interacting 1	gb:BC025560.1 /DB_XREF=gi:19343657 /FEA=FLmRNA /CNT=93 /TID=Mm.35817.1 /TIER=FL+Stack /STK=11 /UG=Mm.35817 /DEF=Mus musculus, Similar to hypothetical protein FLJ10055, clone MGC:36416 IMAGE:5322999, mRNA, complete cds. /PROD=Similar to hypothetical protein FLJ10055 /FL=gb:BC025560.1	Mm.35817	NM_145940	other organelle	0006914 // autophagy // inferred from electronic annotation /// 0048203 // vesicle targeting, trans-Golgi to endosome // inferred from electronic annotation
-1.02779	Vamp4	BG065842	vesicle-associated membrane protein 4	gb:BG065842 /DB_XREF=gi:12548405 /DB_XREF=H3035H03-3 /CLONE=H3035H03 /FEA=EST /CNT=32 /TID=Mm.5572.1 /TIER=Stack /STK=25 /UG=Mm.5572 /LL=52215 /UG_GENE=D1Ertd147e /UG_TITLE=DNA segment, Chr 1, ERATO Doi 147, expressed	Mm.10699	NM_016796	other organelle	0016192 // vesicle-mediated transport // inferred from electronic annotation
-1.02312	Morf4l1	AU015158	mortality factor 4 like 1	gb:AU015158 /DB_XREF=gi:3369949 /DB_XREF=AU015158 /CLONE=J0708D10 /FEA=EST /CNT=10 /TID=Mm.196508.9 /TIER=Stack /STK=10 /UG=Mm.196508 /LL=21761 /UG_GENE=Tex189 /UG_TITLE=testis expressed gene 189	Mm.477470	NM_001039147 /// NM_024431	nucleus	0006281 // DNA repair // inferred from electronic annotation /// 0006333 // chromatin assembly or disassembly // inferred from electronic annotation /// 0006338 // chromatin remodeling // traceable author statement /// 0006350 // transcription // inferred from electronic annotation /// 0006974 // response to DNA damage stimulus // inferred from electronic annotation /// 0008283 // cell proliferat…
-1.01576	Lrrc1	BG966295	leucine rich repeat containing 1	gb:BG966295 /DB_XREF=gi:14353932 /DB_XREF=602832772F1 /CLONE=IMAGE:4987624 /FEA=mRNA /CNT=33 /TID=Mm.28534.1 /TIER=ConsEnd /STK=3 /UG=Mm.28534 /UG_TITLE=Mus musculus, Similar to LAP (leucine-rich repeats and PDZ) and no PDZ protein, clone IMAGE:4167448, mRNA, partial cds	Mm.28534	NM_001146048 /// NM_172528	cytoplasm	---
-1.0118	Rnf180	AV340072	ring finger protein 180	gb:AV340072 /DB_XREF=gi:15406520 /DB_XREF=AV340072 /CLONE=6430512M05 /FEA=EST /CNT=12 /TID=Mm.77524.1 /TIER=Stack /STK=11 /UG=Mm.77524 /UG_TITLE=ESTs	Mm.317015	NM_027934	other organelle	0032436 // positive regulation of proteasomal ubiquitin-dependent protein catabolic process // inferred from direct assay
-1.00322	Ccdc40	AV280756	coiled-coil domain containing 40	gb:AV280756 /DB_XREF=gi:16391471 /DB_XREF=AV280756 /CLONE=4933417E04 /FEA=EST /CNT=8 /TID=Mm.189885.1 /TIER=ConsEnd /STK=6 /UG=Mm.189885 /UG_TITLE=ESTs	Mm.189885	NM_175430	cytoplasm	---
-0.976826	Slk	AF112855	STE20-like kinase (yeast)	gb:AF112855.1 /DB_XREF=gi:4741822 /GEN=SMAK /FEA=FLmRNA /CNT=1 /TID=Mm.7693.2 /TIER=FL /STK=1 /UG=Mm.7693 /LL=20874 /DEF=Mus musculus Ste20-related kinase SMAK (SMAK) mRNA, complete cds. /PROD=Ste20-related kinase SMAK /FL=gb:AF112855.1	Mm.281011	NM_009289	cytoplasm	0006289 // nucleotide-excision repair // inferred from electronic annotation /// 0006468 // protein amino acid phosphorylation // inferred from electronic annotation /// 0006915 // apoptosis // inferred from electronic annotation
-0.959767	Tmcc3	BB771888	transmembrane and coiled coil domains 3	gb:BB771888 /DB_XREF=gi:16213579 /DB_XREF=BB771888 /CLONE=G370138A17 /FEA=EST /CNT=31 /TID=Mm.23047.1 /TIER=Stack /STK=15 /UG=Mm.23047 /LL=103454 /UG_GENE=AW488095 /UG_TITLE=expressed sequence AW488095	Mm.23047	NM_172051	ND	---
-0.956693	Gpr158	BB429778	G protein-coupled receptor 158	gb:BB429778 /DB_XREF=gi:16424024 /DB_XREF=BB429778 /CLONE=C630030A14 /FEA=EST /CNT=2 /TID=Mm.209128.1 /TIER=ConsEnd /STK=2 /UG=Mm.209128 /UG_TITLE=ESTs	Mm.166647	NM_001004761	plasma membrane	0007165 // signal transduction // inferred from electronic annotation /// 0007186 // G-protein coupled receptor protein signaling pathway // inferred from electronic annotation
-0.955145	Atxn3	AI647473	ataxin 3	gb:AI647473 /DB_XREF=gi:4726151 /DB_XREF=uk42f01.x1 /CLONE=IMAGE:1971673 /FEA=EST /CNT=21 /TID=Mm.44288.1 /TIER=ConsEnd /STK=4 /UG=Mm.44288 /LL=104866 /UG_GENE=AI647473 /UG_TITLE=expressed sequence AI647473	Mm.478065	NM_029705	cytoplasm	0006350 // transcription // inferred from electronic annotation /// 0045449 // regulation of transcription // inferred from electronic annotation
-0.943379	Ube2v2	AV241588	ubiquitin-conjugating enzyme E2 variant 2	gb:AV241588 /DB_XREF=gi:15405199 /DB_XREF=AV241588 /CLONE=4732450P10 /FEA=FLmRNA /CNT=97 /TID=Mm.180150.1 /TIER=Stack /STK=8 /UG=Mm.180150 /LL=70620 /UG_GENE=Ube2v2 /UG_TITLE=ubiquitin-conjugating enzyme E2 variant 2 /FL=gb:AF303828.1 gb:NM_023585.1	Mm.235407	NM_001159351 /// NM_023585	nulceus	0019941 // modification-dependent protein catabolic process // inferred from electronic annotation /// 0043687 // post-translational protein modification // inferred from electronic annotation /// 0051246 // regulation of protein metabolic process // inferred from electronic annotation
-0.92688	Bcat1	BE943820	branched chain aminotransferase 1, cytosolic	gb:BE943820 /DB_XREF=gi:10521579 /DB_XREF=UI-M-BH3-avn-f-06-0-UI.s1 /CLONE=UI-M-BH3-avn-f-06-0-UI /FEA=EST /CNT=13 /TID=Mm.36304.1 /TIER=Stack /STK=9 /UG=Mm.36304 /UG_TITLE=ESTs	Mm.4606	NM_001024468 /// NM_007532	cytoplasm	0008152 // metabolic process // inferred from electronic annotation /// 0008652 // cellular amino acid biosynthetic process // inferred from electronic annotation /// 0009081 // branched chain family amino acid metabolic process // inferred from electronic annotation /// 0009082 // branched chain family amino acid biosynthetic process // inferred from electronic annotation /// 0009083 // branched…
-0.923678	Ppp1r3c	BQ176864	protein phosphatase 1, regulatory (inhibitor) subunit 3C	gb:BQ176864 /DB_XREF=gi:20352356 /DB_XREF=UI-M-DJ2-bvz-n-10-0-UI.s1 /CLONE=UI-M-DJ2-bvz-n-10-0-UI /FEA=EST /CNT=85 /TID=Mm.24724.2 /TIER=Stack /STK=71 /UG=Mm.24724 /LL=53412 /UG_GENE=Ppp1r3c /UG_TITLE=protein phosphatase 1, regulatory (inhibitor) subunit 3C	Mm.24724	NM_016854	other organelle	0005975 // carbohydrate metabolic process // inferred from electronic annotation /// 0005977 // glycogen metabolic process // inferred from direct assay /// 0005977 // glycogen metabolic process // inferred from electronic annotation /// 0005978 // glycogen biosynthetic process // inferred from mutant phenotype /// 0005979 // regulation of glycogen biosynthetic process // inferred from electronic…
-0.908195	Bpnt1	BB412311	bisphosphate 3'-nucleotidase 1	gb:BB412311 /DB_XREF=gi:16423300 /DB_XREF=BB412311 /CLONE=C430027A04 /FEA=FLmRNA /CNT=88 /TID=Mm.18096.1 /TIER=Stack /STK=33 /UG=Mm.18096 /LL=23827 /UG_GENE=Bpnt1 /UG_TITLE=bisphosphate 3-nucleotidase 1 /FL=gb:NM_011794.1 gb:AF125043.1 gb:BC011036.1	Mm.227549	NM_011794	ND	---
-0.904269	Papola	U58135	poly (A) polymerase alpha	gb:U58135.1 /DB_XREF=gi:1377871 /FEA=mRNA /CNT=5 /TID=Mm.3170.2 /TIER=ConsEnd /STK=0 /UG=Mm.3170 /LL=18789 /UG_GENE=Papola /DEF=Mus musculus poly(A) polymerase V mRNA, partial cds. /PROD=poly(A) polymerase V	Mm.255877	NM_011112	nucleus	0006350 // transcription // inferred from electronic annotation /// 0006397 // mRNA processing // inferred from electronic annotation /// 0031123 // RNA 3'-end processing // inferred from electronic annotation /// 0043631 // RNA polyadenylation // inferred from electronic annotation
-0.89229	Gtf3c4	BG069995	general transcription factor IIIC, polypeptide 4	gb:BG069995 /DB_XREF=gi:12552652 /DB_XREF=H3083D11-3 /CLONE=H3083D11 /FEA=EST /CNT=31 /TID=Mm.26043.1 /TIER=Stack /STK=9 /UG=Mm.26043 /LL=99163 /UG_GENE=AU014771 /UG_TITLE=expressed sequence AU014771	Mm.26043	NM_172977	nucleus	0006350 // transcription // inferred from electronic annotation
-0.889556	Dhx29	BB410800	DEAH (Asp-Glu-Ala-His) box polypeptide 29	gb:BB410800 /DB_XREF=gi:16423265 /DB_XREF=BB410800 /CLONE=C430019N17 /FEA=EST /CNT=28 /TID=Mm.35094.1 /TIER=Stack /STK=8 /UG=Mm.35094 /UG_TITLE=ESTs	Mm.35094	NM_172594	cytoplasm	0006412 // translation // inferred from electronic annotation
-0.881029	Camk2d	BG074866	calcium/calmodulin-dependent protein kinase II, delta	gb:BG074866 /DB_XREF=gi:12557435 /DB_XREF=H3140D01-3 /CLONE=H3140D01 /FEA=EST /CNT=2 /TID=Mm.131075.1 /TIER=ConsEnd /STK=2 /UG=Mm.131075 /UG_TITLE=ESTs	Mm.255822	NM_001025438 /// NM_001025439 /// NM_023813	cytoplasm	0000082 // G1/S transition of mitotic cell cycle // inferred from mutant phenotype /// 0001666 // response to hypoxia // inferred from electronic annotation /// 0006468 // protein amino acid phosphorylation // inferred from electronic annotation /// 0006816 // calcium ion transport // inferred from direct assay /// 0006816 // calcium ion transport // inferred from mutant phenotype /// 0008284 // …
-0.880232	Crbn	AV156594	cereblon	gb:AV156594 /DB_XREF=gi:16383284 /DB_XREF=AV156594 /CLONE=3000003J08 /FEA=FLmRNA /CNT=107 /TID=Mm.139677.1 /TIER=Stack /STK=57 /UG=Mm.139677 /LL=58799 /UG_GENE=AF229032 /UG_TITLE=cDNA sequence AF229032 /FL=gb:AF229032.1 gb:NM_021449.1	Mm.290085	NM_021449 /// NM_175357	cytoplasm	0006508 // proteolysis // inferred from electronic annotation
-0.871715	Stxbp5	BM899291	syntaxin binding protein 5 (tomosyn)	gb:BM899291 /DB_XREF=gi:19382079 /DB_XREF=UI-M-DJ1-btz-c-04-0-UI.s1 /CLONE=UI-M-DJ1-btz-c-04-0-UI /FEA=mRNA /CNT=42 /TID=Mm.133971.1 /TIER=Stack /STK=12 /UG=Mm.133971 /LL=78808 /UG_GENE=4930565N16Rik /UG_TITLE=RIKEN cDNA 4930565N16 gene	Mm.331751	NM_001081344	cytoplasm	0006810 // transport // inferred from electronic annotation /// 0006887 // exocytosis // inferred from direct assay /// 0006887 // exocytosis // inferred from electronic annotation /// 0015031 // protein transport // inferred from electronic annotation /// 0016192 // vesicle-mediated transport // inferred from electronic annotation
-0.868588	Acer3	BB329313	alkaline ceramidase 3	gb:BB329313 /DB_XREF=gi:15411508 /DB_XREF=BB329313 /CLONE=B630006F09 /FEA=EST /CNT=19 /TID=Mm.195617.3 /TIER=Stack /STK=10 /UG=Mm.195617 /LL=66190 /UG_GENE=1110057L18Rik /UG_TITLE=RIKEN cDNA 1110057L18 gene	Mm.334041	NM_025408	other organelle	0006672 // ceramide metabolic process // inferred from electronic annotation
-0.860791	Sema4b	AW542299	sema domain, immunoglobulin domain (Ig), transmembrane domain (TM) and short cytoplasmic domain, (semaphorin) 4B	gb:AW542299 /DB_XREF=gi:7184716 /DB_XREF=C0155H12-3 /CLONE=C0155H12 /FEA=EST /CNT=12 /TID=Mm.23470.1 /TIER=Stack /STK=9 /UG=Mm.23470 /UG_TITLE=ESTs	Mm.275909	NM_013659	plasma membrane	0007275 // multicellular organismal development // inferred from electronic annotation /// 0007399 // nervous system development // inferred from electronic annotation /// 0030154 // cell differentiation // inferred from electronic annotation
-0.848126	Calb1	BB246032	calbindin 1	gb:NM_009788.1 /DB_XREF=gi:6753241 /GEN=Calb1 /FEA=FLmRNA /CNT=121 /TID=Mm.354.1 /TIER=FL+Stack /STK=43 /UG=Mm.354 /LL=12307 /DEF=Mus musculus calbindin-28K (Calb1), mRNA. /PROD=calbindin-28K /FL=gb:NM_009788.1 gb:M21531.1 gb:BC016421.1	Mm.277665	NM_009788	nucleus	0007611 // learning or memory // inferred from electronic annotation /// 0007626 // locomotory behavior // inferred from mutant phenotype /// 0048167 // regulation of synaptic plasticity // inferred from electronic annotation
-0.835845	Rnpc3	BE134108	RNA-binding region (RNP1, RRM) containing 3	gb:BE134108 /DB_XREF=gi:8596608 /DB_XREF=ug16a10.x1 /CLONE=IMAGE:1531770 /FEA=mRNA /CNT=44 /TID=Mm.181446.1 /TIER=Stack /STK=17 /UG=Mm.181446 /LL=77379 /UG_GENE=C030014B17Rik /UG_TITLE=RIKEN cDNA C030014B17 gene	Mm.316928	NM_001038696 /// NM_026043	nucleus	---
-0.828257	Rrm2b	BB470755	ribonucleotide reductase M2 B (TP53 inducible)	gb:BB470755 /DB_XREF=gi:16427814 /DB_XREF=BB470755 /CLONE=D230035D19 /FEA=EST /CNT=35 /TID=Mm.24525.1 /TIER=Stack /STK=17 /UG=Mm.24525 /UG_TITLE=ESTs	Mm.24738	NM_199476	nucleus	0001822 // kidney development // inferred from mutant phenotype /// 0003014 // renal system process // inferred from mutant phenotype /// 0006260 // DNA replication // inferred from electronic annotation /// 0006264 // mitochondrial DNA replication // inferred from mutant phenotype /// 0006281 // DNA repair // inferred from mutant phenotype /// 0006281 // DNA repair // inferred from electronic an…
-0.82603	Bat4	BB087707	HLA-B associated transcript 4	gb:BB087707 /DB_XREF=gi:8653494 /DB_XREF=BB087707 /CLONE=9430012D23 /FEA=EST /CNT=1 /TID=Mm.119215.1 /TIER=ConsEnd /STK=1 /UG=Mm.119215 /UG_TITLE=EST	Mm.7405	NM_001128597 /// NM_032460	ND	---
-0.822206	Zfyve1	AV327165	zinc finger, FYVE domain containing 1	gb:BM214341 /DB_XREF=gi:17772459 /DB_XREF=C0849B12-3 /CLONE=C0849B12 /FEA=EST /CNT=78 /TID=Mm.59257.1 /TIER=Stack /STK=20 /UG=Mm.59257 /UG_TITLE=ESTs, Weakly similar to S24169 mucin - rat (R.norvegicus)	Mm.59257	NM_183154	other organelle	---
-0.81544	Slc38a9	BB440224	solute carrier family 38, member 9	gb:BB440224 /DB_XREF=gi:9282836 /DB_XREF=BB440224 /CLONE=D030020M04 /FEA=mRNA /CNT=4 /TID=Mm.161211.1 /TIER=ConsEnd /STK=2 /UG=Mm.161211 /LL=77071 /UG_GENE=6720411P22Rik /UG_TITLE=RIKEN cDNA 6720411P22 gene	Mm.259799	NM_178746	ND	0006810 // transport // inferred from electronic annotation /// 0006811 // ion transport // inferred from electronic annotation /// 0006814 // sodium ion transport // inferred from electronic annotation /// 0006865 // amino acid transport // inferred from electronic annotation
-0.810844	Fam116a	BC025603	family with sequence similarity 116, member A	gb:BC025603.1 /DB_XREF=gi:19343700 /FEA=FLmRNA /CNT=22 /TID=Mm.218363.1 /TIER=FL+Stack /STK=9 /UG=Mm.218363 /DEF=Mus musculus, clone MGC:38041 IMAGE:5250476, mRNA, complete cds. /PROD=Unknown (protein for MGC:38041) /FL=gb:BC025603.1	Mm.260512	NM_001134465 /// NM_145969	other organelle	---
-0.807511	Prkab2	AV223660	protein kinase, AMP-activated, beta 2 non-catalytic subunit	gb:AV223660 /DB_XREF=gi:15404855 /DB_XREF=AV223660 /CLONE=3830413A15 /FEA=EST /CNT=46 /TID=Mm.31175.1 /TIER=Stack /STK=16 /UG=Mm.31175 /LL=99878 /UG_GENE=AW049591 /UG_TITLE=expressed sequence AW049591	Mm.31175	NM_182997	cytoplasm	0006633 // fatty acid biosynthetic process // inferred from electronic annotation /// 0006950 // response to stress // traceable author statement /// 0008610 // lipid biosynthetic process // inferred from electronic annotation
-0.803536	Ppat	AV305746	phosphoribosyl pyrophosphate amidotransferase	gb:BG064988 /DB_XREF=gi:12547551 /DB_XREF=H3026B04-3 /CLONE=H3026B04 /FEA=mRNA /CNT=96 /TID=Mm.27743.1 /TIER=Stack /STK=33 /UG=Mm.27743 /LL=70582 /UG_GENE=5730454C12Rik /UG_TITLE=RIKEN cDNA 5730454C12 gene	Mm.202337	NM_172146 /// XM_001002879 /// XM_001002886 /// XM_896000 /// XM_924520 /// XM_973937 /// XM_973973	ND	0008152 // metabolic process // inferred from electronic annotation /// 0009113 // purine base biosynthetic process // inferred from electronic annotation /// 0009116 // nucleoside metabolic process // inferred from electronic annotation
-0.803098	Gpc6	BC023448	glypican 6	gb:BC023448.1 /DB_XREF=gi:19483875 /FEA=FLmRNA /CNT=22 /TID=Mm.101421.1 /TIER=FL /STK=7 /UG=Mm.101421 /LL=23888 /UG_GENE=Gpc6 /DEF=Mus musculus, Similar to glypican 6, clone MGC:32221 IMAGE:5008374, mRNA, complete cds. /PROD=Similar to glypican 6 /FL=gb:AF105268.1 gb:BC023448.1 gb:NM_011821.1	Mm.440025	NM_001079844 /// NM_011821	plasma membrane	---
-0.802792	Hmbox1	AI006067	homeobox containing 1	gb:AI006067 /DB_XREF=gi:3215676 /DB_XREF=ua85f09.r1 /CLONE=IMAGE:1364297 /FEA=mRNA /CNT=16 /TID=Mm.220892.1 /TIER=ConsEnd /STK=0 /UG=Mm.220892 /UG_TITLE=Mus musculus, clone IMAGE:3490304, mRNA, partial cds	Mm.344074	NM_177338	nucleus	0006350 // transcription // inferred from electronic annotation /// 0006355 // regulation of transcription, DNA-dependent // inferred from electronic annotation /// 0045449 // regulation of transcription // inferred from electronic annotation
-0.801592	Cd9	NM_007657	CD9 antigen	gb:NM_007657.1 /DB_XREF=gi:6680893 /GEN=Cd9 /FEA=FLmRNA /CNT=324 /TID=Mm.2956.1 /TIER=FL+Stack /STK=135 /UG=Mm.2956 /LL=12527 /DEF=Mus musculus CD9 antigen (Cd9), mRNA. /PROD=CD9 antigen /FL=gb:L08115.1 gb:NM_007657.1	Mm.210676	NM_007657	plasma membrane	0006928 // cell motion // inferred from sequence or structural similarity /// 0007155 // cell adhesion // inferred from electronic annotation /// 0007155 // cell adhesion // inferred from sequence or structural similarity /// 0007338 // single fertilization // inferred from electronic annotation /// 0007342 // fusion of sperm to egg plasma membrane // inferred from direct assay /// 0008285 // neg…
-0.801456	Lnp	BI133590	limb and neural patterns	gb:BI133590 /DB_XREF=gi:14583838 /DB_XREF=UI-M-BH3-brz-b-09-0-UI.s1 /CLONE=UI-M-BH3-brz-b-09-0-UI /FEA=EST /CNT=7 /TID=Mm.119200.1 /TIER=ConsEnd /STK=7 /UG=Mm.119200 /UG_TITLE=ESTs	Mm.156113	NM_001110209 /// NM_027133	plasma membrane	0007275 // multicellular organismal development // inferred from electronic annotation /// 0007596 // blood coagulation // inferred from mutant phenotype /// 0035115 // embryonic forelimb morphogenesis // inferred from mutant phenotype /// 0042733 // embryonic digit morphogenesis // inferred from genetic interaction
-0.794907	Mtmr1	BB381813	myotubularin related protein 1	gb:AF073997.1 /DB_XREF=gi:3883001 /GEN=Mtmr1 /FEA=FLmRNA /CNT=103 /TID=Mm.219672.1 /TIER=FL /STK=1 /UG=Mm.219672 /LL=53332 /DEF=Mus musculus myotubularin related protein 1 (Mtmr1) mRNA, complete cds. /PROD=myotubularin related protein 1 /FL=gb:AF073997.1 gb:NM_016985.1	Mm.219672	NM_016985	plasma membrane	0016311 // dephosphorylation // inferred from electronic annotation
-0.790989	Eif2b1	BC003426	eukaryotic translation initiation factor 2B, subunit 1 (alpha)	gb:BC003426.1 /DB_XREF=gi:13097356 /FEA=FLmRNA /CNT=243 /TID=Mm.28839.1 /TIER=FL+Stack /STK=157 /UG=Mm.28839 /DEF=Mus musculus, Similar to eukaryotic translation initiation factor 2B, subunit 1 (alpha, 26kD), clone MGC:6458 IMAGE:2615801, mRNA, complete cds. /PROD=Similar to eukaryotic translation initiationfactor 2B, subunit 1 (alpha, 26kD) /FL=gb:BC003426.1	Mm.28839	NM_145371	cytoplasm	0006412 // translation // inferred from electronic annotation /// 0006413 // translational initiation // inferred from electronic annotation /// 0006413 // translational initiation // inferred from sequence or structural similarity /// 0006417 // regulation of translation // inferred from electronic annotation /// 0009408 // response to heat // inferred from electronic annotation /// 0009749 // r…
-0.786176	Tomm7	BB609428	translocase of outer mitochondrial membrane 7 homolog (yeast)	gb:AW050052 /DB_XREF=gi:5910581 /DB_XREF=UI-M-BH1-amm-d-08-0-UI.s1 /CLONE=UI-M-BH1-amm-d-08-0-UI /FEA=mRNA /CNT=92 /TID=Mm.27901.1 /TIER=ConsEnd /STK=1 /UG=Mm.27901 /LL=66169 /UG_GENE=1110020J08Rik /UG_TITLE=RIKEN cDNA 1110020J08 gene	Mm.291868	NM_025394	mitochondrion	0006810 // transport // inferred from electronic annotation /// 0006886 // intracellular protein transport // inferred from electronic annotation /// 0015031 // protein transport // inferred from electronic annotation
-0.778592	Rad23b	BF138887	RAD23b homolog (S. cerevisiae)	gb:BF138887 /DB_XREF=gi:10977927 /DB_XREF=601782702F1 /CLONE=IMAGE:4010448 /FEA=FLmRNA /CNT=137 /TID=Mm.196846.1 /TIER=Stack /STK=29 /UG=Mm.196846 /LL=19359 /UG_GENE=Rad23b /UG_TITLE=RAD23b homolog (S. cerevisiae) /FL=gb:NM_009011.1	Mm.196846	NM_009011	nucleus	0006281 // DNA repair // inferred from electronic annotation /// 0006289 // nucleotide-excision repair // inferred from electronic annotation /// 0006974 // response to DNA damage stimulus // inferred from direct assay /// 0006974 // response to DNA damage stimulus // inferred from electronic annotation /// 0007283 // spermatogenesis // inferred from mutant phenotype /// 0019941 // modification-d…
-0.7776	Ubfd1	AV369711	ubiquitin family domain containing 1	gb:AV369711 /DB_XREF=gi:15406774 /DB_XREF=AV369711 /CLONE=9030023H10 /FEA=EST /CNT=15 /TID=Mm.21691.1 /TIER=Stack /STK=13 /UG=Mm.21691 /LL=101601 /UG_GENE=AI467302 /UG_TITLE=expressed sequence AI467302	Mm.282122	NM_138589	ND	---
-0.771281	Rock1	BI662863	Rho-associated coiled-coil containing protein kinase 1	gb:BI662863 /DB_XREF=gi:15577096 /DB_XREF=603286605F1 /CLONE=IMAGE:5320801 /FEA=FLmRNA /CNT=213 /TID=Mm.6710.1 /TIER=Stack /STK=19 /UG=Mm.6710 /LL=19877 /UG_GENE=Rock1 /UG_TITLE=Rho-associated coiled-coil forming kinase 1 /FL=gb:U58512.1 gb:NM_009071.1	Mm.6710	NM_009071	cytoplasm	0000910 // cytokinesis // inferred from electronic annotation /// 0006468 // protein amino acid phosphorylation // inferred from electronic annotation /// 0006915 // apoptosis // inferred from electronic annotation /// 0007010 // cytoskeleton organization // inferred from electronic annotation /// 0007165 // signal transduction // inferred from electronic annotation /// 0007242 // intracellular s…
-0.771037	Narg1l	AK007755	NMDA receptor regulated 1-like	gb:AK005056.1 /DB_XREF=gi:12836717 /FEA=mRNA /CNT=41 /TID=Mm.24425.1 /TIER=Stack /STK=13 /UG=Mm.24425 /LL=66897 /UG_GENE=1300019C06Rik /UG_TITLE=RIKEN cDNA 1300019C06 gene /DEF=Mus musculus adult male liver cDNA, RIKEN full-length enriched library, clone:1300019C06:related to PUTATIVE N-TERMINAL ACETYLTRANSFERASE, full insert sequence.	Mm.24425	NM_025832	cytoplasm	---
-0.769787	Foxn2	AV221013	forkhead box N2	gb:AV221013 /DB_XREF=gi:16384715 /DB_XREF=AV221013 /CLONE=3230402J05 /FEA=EST /CNT=69 /TID=Mm.5697.1 /TIER=Stack /STK=43 /UG=Mm.5697 /UG_TITLE=ESTs	Mm.112824	NM_180974	nucleus	0006355 // regulation of transcription, DNA-dependent // inferred from electronic annotation
-0.769144	Oxnad1	BB059395	oxidoreductase NAD-binding domain containing 1	gb:BB059395 /DB_XREF=gi:8466543 /DB_XREF=BB059395 /CLONE=7120492E21 /FEA=EST /CNT=2 /TID=Mm.167903.1 /TIER=ConsEnd /STK=2 /UG=Mm.167903 /UG_TITLE=ESTs	Mm.202257	NM_145460	mitochondrion	0055114 // oxidation reduction // inferred from electronic annotation
-0.762252	Txlna	BG070463	taxilin alpha	gb:BG070463 /DB_XREF=gi:12553032 /DB_XREF=H3087F04-3 /CLONE=H3087F04 /FEA=EST /CNT=55 /TID=Mm.200488.1 /TIER=Stack /STK=32 /UG=Mm.200488 /LL=100403 /UG_GENE=AW209241 /UG_TITLE=expressed sequence AW209241	Mm.268863	NM_001005506	cytoplasm	0006887 // exocytosis // inferred from electronic annotation
-0.757686	Zfp160	BB329288	zinc finger protein 160	gb:BB329288 /DB_XREF=gi:16403919 /DB_XREF=BB329288 /CLONE=B630006C04 /FEA=FLmRNA /CNT=70 /TID=Mm.30519.1 /TIER=Stack /STK=10 /UG=Mm.30519 /UG_TITLE=Mus musculus, Similar to zinc finger protein 347, clone MGC:18913 IMAGE:4242025, mRNA, complete cds /FL=gb:BC015291.1	Mm.59167	NM_145483	nucleus	0006350 // transcription // inferred from electronic annotation /// 0006355 // regulation of transcription, DNA-dependent // inferred from electronic annotation /// 0007155 // cell adhesion // inferred from electronic annotation /// 0007165 // signal transduction // inferred from electronic annotation
-0.751572	Gigyf2	BC027137	GRB10 interacting GYF protein 2	gb:BC027137.1 /DB_XREF=gi:20071899 /FEA=FLmRNA /CNT=55 /TID=Mm.23065.1 /TIER=FL+Stack /STK=26 /UG=Mm.23065 /DEF=Mus musculus, Similar to trinucleotide repeat containing 15, clone MGC:38689 IMAGE:5357184, mRNA, complete cds. /PROD=Similar to trinucleotide repeat containing 15 /FL=gb:BC027137.1	Mm.23065	NM_001110212 /// NM_146112 /// XM_001475127	cytoplasm	---
-0.746491	Wdr35	BG072960	WD repeat domain 35	gb:BG072960 /DB_XREF=gi:12555529 /DB_XREF=H3117A02-3 /CLONE=H3117A02 /FEA=EST /CNT=71 /TID=Mm.87389.1 /TIER=Stack /STK=49 /UG=Mm.87389 /UG_TITLE=ESTs, Weakly similar to C54G7.4.p (Caenorhabditis elegans) (C.elegans)	Mm.87389	NM_001159527 /// NM_172470	cytoskeleton	---
-0.745646	Epha7	BB361326	Eph receptor A7	gb:BB361326 /DB_XREF=gi:16405932 /DB_XREF=BB361326 /CLONE=C130003L13 /FEA=EST /CNT=3 /TID=Mm.33071.1 /TIER=ConsEnd /STK=3 /UG=Mm.33071 /UG_TITLE=ESTs	Mm.257266	NM_001122889 /// NM_010141	plasma membrane	0006468 // protein amino acid phosphorylation // inferred from electronic annotation /// 0007169 // transmembrane receptor protein tyrosine kinase signaling pathway // inferred from electronic annotation /// 0016310 // phosphorylation // inferred from sequence or structural similarity /// 0031290 // retinal ganglion cell axon guidance // inferred from mutant phenotype /// 0043065 // positive regu…
-0.740956	Adal	AK016299	adenosine deaminase-like	gb:BB424591 /DB_XREF=gi:16423519 /DB_XREF=BB424591 /CLONE=C530042F19 /FEA=mRNA /CNT=109 /TID=Mm.219449.1 /TIER=Stack /STK=73 /UG=Mm.219449 /LL=75894 /UG_GENE=4930578F03Rik /UG_TITLE=RIKEN cDNA 4930578F03 gene	Mm.384805	NM_029475	ND	0009117 // nucleotide metabolic process // inferred from electronic annotation /// 0009168 // purine ribonucleoside monophosphate biosynthetic process // inferred from electronic annotation
-0.736941	Nkain1	AK013162	Na+/K+ transporting ATPase interacting 1	gb:AK013162.1 /DB_XREF=gi:12850351 /FEA=mRNA /CNT=1 /TID=Mm.195646.1 /TIER=ConsEnd /STK=0 /UG=Mm.195646 /LL=72746 /UG_GENE=2810426C15Rik /UG_TITLE=RIKEN cDNA 2810426C15 gene /DEF=Mus musculus 10, 11 days embryo whole body cDNA, RIKEN full-length enriched library, clone:2810426C15:unclassifiable, full insert sequence.	Mm.458193	NM_025998	plasma membrane	---
-0.736807	Dci	NM_010023	dodecenoyl-Coenzyme A delta isomerase (3,2 trans-enoyl-Coenyme A isomerase)	gb:NM_010023.1 /DB_XREF=gi:6753611 /GEN=Dci /FEA=FLmRNA /CNT=91 /TID=Mm.35833.1 /TIER=FL+Stack /STK=25 /UG=Mm.35833 /LL=13177 /DEF=Mus musculus dodecenoyl-Coenzyme A delta isomerase (3,2 trans-enoyl-Coenyme A isomerase) (Dci), mRNA. /PROD=dodecenoyl-Coenzyme A delta isomerase (3,2trans-enoyl-Coenyme A isomerase) /FL=gb:BC022712.1 gb:NM_010023.1	Mm.291743	NM_010023	mitochondrion	0006629 // lipid metabolic process // inferred from electronic annotation /// 0006631 // fatty acid metabolic process // inferred from electronic annotation /// 0006635 // fatty acid beta-oxidation // inferred from mutant phenotype /// 0008152 // metabolic process // inferred from electronic annotation
-0.733916	Samd8	BB160137	sterile alpha motif domain containing 8	gb:BB160137 /DB_XREF=gi:16268535 /DB_XREF=BB160137 /CLONE=A130051B20 /FEA=EST /CNT=7 /TID=Mm.102765.1 /TIER=ConsEnd /STK=2 /UG=Mm.102765 /UG_TITLE=ESTs	Mm.102765	NM_026283	other organelle	0006629 // lipid metabolic process // inferred from electronic annotation /// 0006665 // sphingolipid metabolic process // inferred from electronic annotation /// 0006686 // sphingomyelin biosynthetic process // non-traceable author statement
-0.732049	Suz12	BG066534	suppressor of zeste 12 homolog (Drosophila)	gb:BG066534 /DB_XREF=gi:12549191 /DB_XREF=H3045A10-3 /CLONE=H3045A10 /FEA=mRNA /CNT=207 /TID=Mm.21964.1 /TIER=Stack /STK=23 /UG=Mm.21964 /UG_TITLE=Mus musculus, clone IMAGE:3485208, mRNA, partial cds	Mm.283410	NM_001163018 /// NM_199196	nucleus	0000122 // negative regulation of transcription from RNA polymerase II promoter // inferred from mutant phenotype /// 0006350 // transcription // inferred from electronic annotation /// 0008284 // positive regulation of cell proliferation // inferred from mutant phenotype /// 0016568 // chromatin modification // inferred from electronic annotation /// 0016571 // histone methylation // inferred fr…
-0.731638	Dgcr14	BC013711	DiGeorge syndrome critical region gene 14	gb:BC013711.1 /DB_XREF=gi:15489205 /FEA=FLmRNA /CNT=155 /TID=Mm.10094.1 /TIER=FL+Stack /STK=39 /UG=Mm.10094 /LL=27886 /UG_GENE=Es2el /DEF=Mus musculus, Similar to expressed sequence 2 embryonic lethal, clone MGC:11442 IMAGE:3708646, mRNA, complete cds. /PROD=Similar to expressed sequence 2 embryoniclethal /FL=gb:BC013711.1 gb:NM_022408.1 gb:AF037256.1	Mm.256480	NM_001081633 /// NM_022408	nucleus	0006397 // mRNA processing // inferred from electronic annotation /// 0007399 // nervous system development // inferred from expression pattern /// 0008380 // RNA splicing // inferred from electronic annotation
-0.725317	Tiparp	BB707122	TCDD-inducible poly(ADP-ribose) polymerase	gb:BB707122 /DB_XREF=gi:16055957 /DB_XREF=BB707122 /CLONE=7420497D14 /FEA=mRNA /CNT=248 /TID=Mm.21712.1 /TIER=Stack /STK=16 /UG=Mm.21712 /UG_TITLE=Mus musculus, clone IMAGE:3485144, mRNA	Mm.246398	NM_178892	nucleus	0001570 // vasculogenesis // inferred from mutant phenotype /// 0001822 // kidney development // inferred from mutant phenotype /// 0006471 // protein amino acid ADP-ribosylation // inferred from direct assay /// 0006807 // nitrogen compound metabolic process // inferred from mutant phenotype /// 0009791 // post-embryonic development // inferred from mutant phenotype /// 0030097 // hemopoiesis //…
-0.724207	Utp23	BB045538	UTP23, small subunit (SSU) processome component, homolog (yeast)	gb:BB045538 /DB_XREF=gi:16259357 /DB_XREF=BB045538 /CLONE=6030495K17 /FEA=EST /CNT=22 /TID=Mm.38180.1 /TIER=Stack /STK=13 /UG=Mm.38180 /LL=105883 /UG_GENE=AI662478 /UG_TITLE=expressed sequence AI662478	Mm.176347	NM_030132	nucleus	0006364 // rRNA processing // inferred from electronic annotation /// 0042254 // ribosome biogenesis // inferred from electronic annotation
-0.719852	Plod2	BC021352	procollagen lysine, 2-oxoglutarate 5-dioxygenase 2	gb:NM_011961.1 /DB_XREF=gi:6755107 /GEN=Plod2 /FEA=FLmRNA /CNT=143 /TID=Mm.79983.1 /TIER=FL+Stack /STK=74 /UG=Mm.79983 /LL=26432 /DEF=Mus musculus procollagen lysine, 2-oxoglutarate 5-dioxygenase 2 (Plod2), mRNA. /PROD=procollagen lysine, 2-oxoglutarate 5-dioxygenase2 /FL=gb:AF080572.1 gb:BC021352.1 gb:NM_011961.1	Mm.79983	NM_001142916 /// NM_011961	other organelle	0055114 // oxidation reduction // inferred from electronic annotation
-0.719403	Crp	NM_007768	C-reactive protein, pentraxin-related	gb:NM_007768.1 /DB_XREF=gi:6681024 /GEN=Crp /FEA=FLmRNA /CNT=26 /TID=Mm.28767.1 /TIER=FL /STK=1 /UG=Mm.28767 /LL=12944 /DEF=Mus musculus C-reactive protein, petaxin related (Crp), mRNA. /PROD=C-reactive protein, petaxin related /FL=gb:BC011124.1 gb:NM_007768.1	Mm.28767	NM_007768	extracellular	0006953 // acute-phase response // inferred from electronic annotation /// 0006958 // complement activation, classical pathway // inferred from electronic annotation /// 0010745 // negative regulation of foam cell differentiation // inferred from electronic annotation /// 0010888 // negative regulation of lipid storage // inferred from electronic annotation
-0.710266	Slc35a5	C86506	solute carrier family 35, member A5	gb:C86506 /DB_XREF=gi:2918463 /DB_XREF=C86506 /CLONE=J0227H04 /FEA=EST /CNT=1 /TID=Mm.195368.1 /TIER=ConsEnd /STK=1 /UG=Mm.195368 /LL=52600 /UG_GENE=D16Ertd450e /UG_TITLE=DNA segment, Chr 16, ERATO Doi 450, expressed	Mm.264984	NM_028756	other organelle	0006810 // transport // inferred from electronic annotation /// 0008643 // carbohydrate transport // inferred from electronic annotation /// 0015780 // nucleotide-sugar transport // inferred from electronic annotation
-0.709842	Mreg	AV298358	melanoregulin	gb:AV298358 /DB_XREF=gi:16393041 /DB_XREF=AV298358 /CLONE=5730456N15 /FEA=EST /CNT=31 /TID=Mm.45760.1 /TIER=Stack /STK=21 /UG=Mm.45760 /LL=116971 /UG_GENE=Wdt2-pending /UG_TITLE=whn-dependent transcript 2	Mm.422636	NM_001005423	plasma membrane	0030318 // melanocyte differentiation // inferred from mutant phenotype /// 0042640 // anagen // inferred from mutant phenotype /// 0043473 // pigmentation // inferred from mutant phenotype /// 0048066 // pigmentation during development // inferred from mutant phenotype
-0.709009	Tarsl2	BQ176328	threonyl-tRNA synthetase-like 2	gb:BQ176328 /DB_XREF=gi:20351820 /DB_XREF=UI-M-DJ2-bwg-b-24-0-UI.s1 /CLONE=UI-M-DJ2-bwg-b-24-0-UI /FEA=EST /CNT=38 /TID=Mm.63417.1 /TIER=Stack /STK=26 /UG=Mm.63417 /UG_TITLE=ESTs, Weakly similar to PD22_MOUSE PUTATIVE PROTEIN PRED22 HOMOLOG (M.musculus)	Mm.35127	NM_172310	cytoplasm	0006412 // translation // inferred from electronic annotation /// 0006418 // tRNA aminoacylation for protein translation // inferred from electronic annotation /// 0006435 // threonyl-tRNA aminoacylation // inferred from electronic annotation /// 0043039 // tRNA aminoacylation // inferred from electronic annotation
-0.70601	Mrm1	BC005625	mitochondrial rRNA methyltransferase 1 homolog (S. cerevisiae)	gb:BC005625.1 /DB_XREF=gi:13542855 /FEA=FLmRNA /CNT=64 /TID=Mm.63323.1 /TIER=FL+Stack /STK=45 /UG=Mm.63323 /DEF=Mus musculus, Similar to hypothetical protein FLJ22578, clone MGC:7021 IMAGE:3155732, mRNA, complete cds. /PROD=Similar to hypothetical protein FLJ22578 /FL=gb:BC005625.1	Mm.280825	NM_145433	mitochondrion	0006396 // RNA processing // inferred from electronic annotation
-0.703728	Grm7	AV335221	glutamate receptor, metabotropic 7	gb:AV335221 /DB_XREF=gi:15406423 /DB_XREF=AV335221 /CLONE=6330570A01 /FEA=EST /CNT=3 /TID=Mm.93367.1 /TIER=ConsEnd /STK=3 /UG=Mm.93367 /LL=101419 /UG_GENE=BB176677 /UG_TITLE=expressed sequence BB176677	Mm.240881	NM_177328	plasma membrane	0001661 // conditioned taste aversion // inferred from mutant phenotype /// 0001662 // behavioral fear response // inferred from mutant phenotype /// 0007165 // signal transduction // inferred from electronic annotation /// 0007186 // G-protein coupled receptor protein signaling pathway // inferred from electronic annotation /// 0007268 // synaptic transmission // inferred from direct assay /// 0…
-0.701346	Rmi1	AK016542	RMI1, RecQ mediated genome instability 1, homolog (S. cerevisiae)	gb:AK016542.1 /DB_XREF=gi:12855327 /FEA=mRNA /CNT=4 /TID=Mm.27207.2 /TIER=ConsEnd /STK=1 /UG=Mm.27207 /LL=74386 /UG_GENE=4932432N11Rik /UG_TITLE=RIKEN cDNA 4932432N11 gene /DEF=Mus musculus adult male testis cDNA, RIKEN full-length enriched library, clone:4932432N11:homolog to CDNA FLJ12888 FIS, CLONE NT2RP2004081, full insert sequence.	Mm.85289	NM_028904	nucleus	0006260 // DNA replication // inferred from electronic annotation
-0.696923	Gng12	NM_025278	guanine nucleotide binding protein (G protein), gamma 12	gb:NM_025278.1 /DB_XREF=gi:13384617 /GEN=Gng12 /FEA=FLmRNA /CNT=19 /TID=Mm.41375.1 /TIER=FL /STK=1 /UG=Mm.41375 /LL=14701 /DEF=Mus musculus guanine nucleotide binding protein (G protein), gamma 12 (Gng12), mRNA. /PROD=guanine nucleotide binding protein (G protein),gamma 12 /FL=gb:NM_025278.1	Mm.234342	NM_025278	plasma membrane	0007165 // signal transduction // inferred from electronic annotation /// 0007186 // G-protein coupled receptor protein signaling pathway // inferred from electronic annotation
-0.688629	Yars2	AK008774	tyrosyl-tRNA synthetase 2 (mitochondrial)	gb:AK008774.1 /DB_XREF=gi:12843175 /FEA=mRNA /CNT=17 /TID=Mm.37486.1 /TIER=ConsEnd /STK=3 /UG=Mm.37486 /LL=70120 /UG_GENE=2210023C10Rik /UG_TITLE=RIKEN cDNA 2210023C10 gene /DEF=Mus musculus adult male stomach cDNA, RIKEN full-length enriched library, clone:2210023C10:homolog to CDNA FLJ13995 FIS, CLONE Y79AA1002209, WEAKLY SIMILAR TO TYROSYL-TRNA SYNTHETASE (EC 6.1.1.1), full insert sequence.	Mm.37486	NM_198246	cytoplasm	0006412 // translation // inferred from electronic annotation /// 0006418 // tRNA aminoacylation for protein translation // inferred from electronic annotation /// 0006437 // tyrosyl-tRNA aminoacylation // inferred from electronic annotation
-0.683709	Camkk1	NM_018883	calcium/calmodulin-dependent protein kinase kinase 1, alpha	gb:NM_018883.1 /DB_XREF=gi:9256524 /GEN=Camkk1 /FEA=FLmRNA /CNT=24 /TID=Mm.9998.1 /TIER=FL+Stack /STK=16 /UG=Mm.9998 /LL=55984 /DEF=Mus musculus calciumcalmodulin-dependent protein kinase kinase 1, alpha (Camkk1), mRNA. /PROD=calciumcalmodulin-dependent protein kinasekinase 1, alpha /FL=gb:NM_018883.1 gb:AF117384.1 gb:BC017529.1	Mm.9998	NM_018883	cytoplasm	0006468 // protein amino acid phosphorylation // inferred from electronic annotation /// 0045860 // positive regulation of protein kinase activity // inferred from electronic annotation
-0.681964	Clip4	BM217861	CAP-GLY domain containing linker protein family, member 4	gb:BM217861 /DB_XREF=gi:17777216 /DB_XREF=C0903B02-3 /CLONE=C0903B02 /FEA=EST /CNT=17 /TID=Mm.141984.1 /TIER=Stack /STK=16 /UG=Mm.141984 /UG_TITLE=ESTs	Mm.476877	NM_030179 /// NM_175378	ND	---
-0.681786	Gabpb2	AW536205	GA repeat binding protein, beta 2	gb:AW536205 /DB_XREF=gi:7178622 /DB_XREF=G0101G04-3 /CLONE=G0101G04 /FEA=EST /CNT=50 /TID=Mm.216402.1 /TIER=Stack /STK=24 /UG=Mm.216402 /UG_TITLE=ESTs	Mm.224820	NM_029885 /// NM_172512	nucleus	0006350 // transcription // inferred from electronic annotation /// 0045449 // regulation of transcription // inferred from electronic annotation
-0.679533	Dpp10 /// LOC100047231	BQ176414	dipeptidylpeptidase 10 /// similar to Dipeptidylpeptidase 10	gb:BQ176414 /DB_XREF=gi:20351906 /DB_XREF=UI-M-DJ2-bwf-b-11-0-UI.s1 /CLONE=UI-M-DJ2-bwf-b-11-0-UI /FEA=EST /CNT=17 /TID=Mm.40947.1 /TIER=Stack /STK=11 /UG=Mm.40947 /UG_TITLE=ESTs, Weakly similar to DPP4 MOUSE DIPEPTIDYL PEPTIDASE IV (M.musculus)	Mm.242090	NM_199021 /// XR_033391	plasma membrane	0006508 // proteolysis // inferred from electronic annotation
-0.674295	Tmem41b	BB823331	transmembrane protein 41B	gb:BB823331 /DB_XREF=gi:17001574 /DB_XREF=BB823331 /CLONE=G830027E15 /FEA=mRNA /CNT=218 /TID=Mm.43212.1 /TIER=Stack /STK=11 /UG=Mm.43212 /LL=69018 /UG_GENE=1500031M19Rik /UG_TITLE=RIKEN cDNA 1500031M19 gene	Mm.43212	NM_153525	ND	---
-0.673119	Narg1	BG067031	NMDA receptor-regulated gene 1	gb:NM_053089.1 /DB_XREF=gi:16716374 /GEN=Narg1 /FEA=FLmRNA /CNT=123 /TID=Mm.28256.1 /TIER=FL+Stack /STK=31 /UG=Mm.28256 /LL=74838 /DEF=Mus musculus NMDA receptor-regulated gene 1 (Narg1), mRNA. /PROD=RIKEN cDNA 5730450D16 /FL=gb:AF237622.1 gb:NM_053089.1	Mm.275281	NM_053089	nucleus	0001525 // angiogenesis // inferred from electronic annotation /// 0006350 // transcription // inferred from electronic annotation /// 0006474 // N-terminal protein amino acid acetylation // inferred from electronic annotation /// 0007275 // multicellular organismal development // inferred from electronic annotation /// 0030154 // cell differentiation // inferred from electronic annotation /// 00…
-0.671964	Med1	AK005207	mediator complex subunit 1	gb:AK005207.1 /DB_XREF=gi:12837609 /FEA=mRNA /CNT=3 /TID=Mm.12926.3 /TIER=ConsEnd /STK=0 /UG=Mm.12926 /LL=19014 /UG_GENE=Pparbp /UG_TITLE=peroxisome proliferator activated receptor binding protein /DEF=Mus musculus adult male cerebellum cDNA, RIKEN full-length enriched library, clone:1500011F08:peroxisome proliferator activated receptor binding protein, full insert sequence.	Mm.12926	NM_001080118 /// NM_013634 /// NM_134027	nucleus	0001701 // in utero embryonic development // inferred from mutant phenotype /// 0001889 // liver development // inferred from mutant phenotype /// 0001892 // embryonic placenta development // inferred from mutant phenotype /// 0006260 // DNA replication // inferred from mutant phenotype /// 0006350 // transcription // inferred from electronic annotation /// 0006355 // regulation of transcription,…
-0.67172	Hpvc-ps	BE956180	Human papillomavirus 18 E5 central sequence motif, pseudogene	gb:BE956180 /DB_XREF=gi:10600466 /DB_XREF=UI-M-BH4-bba-h-10-0-UI.s1 /CLONE=UI-M-BH4-bba-h-10-0-UI /FEA=EST /CNT=17 /TID=Mm.82669.1 /TIER=ConsEnd /STK=6 /UG=Mm.82669 /UG_TITLE=ESTs	Mm.441771	NM_008283	ND	---
-0.669139	Wdr44	AV375936	WD repeat domain 44	gb:AV375936 /DB_XREF=gi:16398019 /DB_XREF=AV375936 /CLONE=9130203L06 /FEA=EST /CNT=26 /TID=Mm.89766.1 /TIER=Stack /STK=21 /UG=Mm.89766 /UG_TITLE=ESTs, Weakly similar to Bmp2-induced gene (Mus musculus) (M.musculus)	Mm.423	NM_175180	cytoplasm	0030334 // regulation of cell migration // inferred from electronic annotation
-0.666024	Zfp420	BB305334	zinc finger protein 420	gb:BB305334 /DB_XREF=gi:15411276 /DB_XREF=BB305334 /CLONE=B230119D13 /FEA=EST /CNT=39 /TID=Mm.87721.1 /TIER=Stack /STK=22 /UG=Mm.87721 /UG_TITLE=ESTs, Weakly similar to KR2 MOUSE MKR2 PROTEIN (M.musculus)	Mm.297657	NM_172740 /// XM_001481070 /// XM_001481071	nucleus	---
-0.66212	Pcdhb7	NM_053132	protocadherin beta 7	gb:NM_053132.1 /DB_XREF=gi:16716430 /GEN=Pcdhb7 /FEA=FLmRNA /CNT=26 /TID=Mm.44755.1 /TIER=FL+Stack /STK=8 /UG=Mm.44755 /LL=93878 /DEF=Mus musculus protocadherin beta 7 (Pcdhb7), mRNA. /PROD=protocadherin beta 7 /FL=gb:AF326300.1 gb:NM_053132.1 gb:AY013789.1	Mm.44755	NM_053132	plasma membrane	0007155 // cell adhesion // inferred from electronic annotation /// 0007156 // homophilic cell adhesion // inferred from electronic annotation
-0.660157	Cnnm3	NM_053186	cyclin M3	gb:NM_053186.1 /DB_XREF=gi:16716480 /GEN=Cnnm3 /FEA=FLmRNA /CNT=168 /TID=Mm.44492.1 /TIER=FL /STK=4 /UG=Mm.44492 /LL=94218 /DEF=Mus musculus cyclin M3 (Cnnm3), mRNA. /PROD=cyclin M3 /FL=gb:NM_053186.1 gb:AF216964.1	Mm.256323	NM_001039551 /// NM_053186	plasma membrane	0006810 // transport // inferred from electronic annotation /// 0006811 // ion transport // inferred from electronic annotation
-0.659677	Alkbh5	BB795363	alkB, alkylation repair homolog 5 (E. coli)	gb:BB795363 /DB_XREF=gi:16964982 /DB_XREF=BB795363 /CLONE=G431004L13 /FEA=EST /CNT=47 /TID=Mm.24328.1 /TIER=Stack /STK=26 /UG=Mm.24328 /LL=104611 /UG_GENE=AW215868 /UG_TITLE=expressed sequence AW215868	Mm.262056	NM_172943	ND	---
-0.656775	Capn3	AI323605	calpain 3	gb:AI323605 /DB_XREF=gi:4058034 /DB_XREF=mp69f02.x1 /CLONE=IMAGE:574491 /FEA=EST /CNT=73 /TID=Mm.20863.1 /TIER=Stack /STK=73 /UG=Mm.20863 /LL=98918 /UG_GENE=AI323605 /UG_TITLE=expressed sequence AI323605	Mm.458021	NM_001109761 /// NM_007601	cytoplasm	0006508 // proteolysis // inferred from direct assay /// 0006508 // proteolysis // inferred from electronic annotation /// 0030239 // myofibril assembly // inferred from mutant phenotype /// 0042493 // response to drug // inferred from electronic annotation /// 0045214 // sarcomere organization // inferred from mutant phenotype /// 0051592 // response to calcium ion // inferred from electronic an…
-0.65464	Chchd5	BE991735	coiled-coil-helix-coiled-coil-helix domain containing 5	gb:BC027303.1 /DB_XREF=gi:20071094 /FEA=FLmRNA /CNT=67 /TID=Mm.34088.1 /TIER=FL+Stack /STK=13 /UG=Mm.34088 /LL=66170 /UG_GENE=1110027L01Rik /DEF=Mus musculus, Similar to RIKEN cDNA 1110027L01 gene, clone MGC:28317 IMAGE:4014626, mRNA, complete cds. /PROD=Similar to RIKEN cDNA 1110027L01 gene /FL=gb:BC027303.1	Mm.40621	NM_025395	ND	---
-0.653914	Morc2a	AK018377	microrchidia 2A	gb:AK018377.1 /DB_XREF=gi:12858050 /FEA=mRNA /CNT=60 /TID=Mm.44874.1 /TIER=Stack /STK=15 /UG=Mm.44874 /LL=74522 /UG_GENE=8430403M08Rik /UG_TITLE=RIKEN cDNA 8430403M08 gene /DEF=Mus musculus 16 days embryo lung cDNA, RIKEN full-length enriched library, clone:8430403M08:homolog to HYPOTHETICAL 36.6 KDA PROTEIN (FRAGMENT), full insert sequence.	Mm.139127	NM_001159288 /// NM_198162	ND	---
-0.653754	Lysmd4	BB184872	LysM, putative peptidoglycan-binding, domain containing 4	gb:BB184872 /DB_XREF=gi:16270365 /DB_XREF=BB184872 /CLONE=A330017C21 /FEA=EST /CNT=5 /TID=Mm.121691.1 /TIER=ConsEnd /STK=2 /UG=Mm.121691 /UG_TITLE=ESTs, Weakly similar to F43G9.2.p (Caenorhabditis elegans) (C.elegans)	Mm.121691	NM_175215	plasma membrane	0016998 // cell wall macromolecule catabolic process // inferred from electronic annotation
-0.653671	Napb	AU067119	N-ethylmaleimide sensitive fusion protein attachment protein beta	gb:AU067119 /DB_XREF=gi:4967856 /DB_XREF=AU067119 /CLONE=MNCb-2973 /FEA=mRNA /CNT=21 /TID=Mm.4937.1 /TIER=ConsEnd /STK=0 /UG=Mm.4937 /LL=17957 /UG_GENE=Napb /UG_TITLE=N-ethylmaleimide sensitive fusion protein attachment protein beta	Mm.274308	NM_019632	other organelle	0006810 // transport // inferred from electronic annotation /// 0006886 // intracellular protein transport // inferred from electronic annotation /// 0015031 // protein transport // inferred from electronic annotation /// 0016192 // vesicle-mediated transport // inferred from electronic annotation
-0.651793	Zfp583	AV174083	zinc finger protein 583	gb:AV174083 /DB_XREF=gi:16383993 /DB_XREF=AV174083 /CLONE=5730408F02 /FEA=EST /CNT=9 /TID=Mm.82429.1 /TIER=ConsEnd /STK=6 /UG=Mm.82429 /UG_TITLE=ESTs	Mm.333558	NM_001033249	nucleus	0006350 // transcription // inferred from electronic annotation /// 0006355 // regulation of transcription, DNA-dependent // inferred from electronic annotation /// 0045449 // regulation of transcription // inferred from electronic annotation
-0.649771	Fgf11	NM_010198	fibroblast growth factor 11	gb:NM_010198.1 /DB_XREF=gi:6753843 /GEN=Fgf11 /FEA=FLmRNA /CNT=2 /TID=Mm.57238.1 /TIER=FL /STK=2 /UG=Mm.57238 /LL=14166 /DEF=Mus musculus fibroblast growth factor 11 (Fgf11), mRNA. /PROD=fibroblast growth factor 11 /FL=gb:NM_010198.1 gb:U66203.1	Mm.269011	NM_010198	extracellular	---
-0.64951	Lpin2	AK021389	lipin 2	gb:AK012110.1 /DB_XREF=gi:12848654 /FEA=mRNA /CNT=102 /TID=Mm.196640.1 /TIER=Stack /STK=32 /UG=Mm.196640 /LL=68012 /UG_GENE=2610511G02Rik /UG_TITLE=RIKEN cDNA 2610511G02 gene /DEF=Mus musculus 10 days embryo whole body cDNA, RIKEN full-length enriched library, clone:2610511G02:unclassifiable transcript, full insert sequence.	Mm.227924	NM_022882	other organelle	---
-0.649027	Vti1a	BC019386	vesicle transport through interaction with t-SNAREs homolog 1A (yeast)	gb:BC019386.1 /DB_XREF=gi:18043877 /FEA=FLmRNA /CNT=53 /TID=Mm.12954.1 /TIER=FL /STK=3 /UG=Mm.12954 /LL=53611 /UG_GENE=Vti1-pending /DEF=Mus musculus, vesicle transport through interaction with t-SNAREs 1 homolog, clone MGC:30354 IMAGE:5012235, mRNA, complete cds. /PROD=vesicle transport through interaction witht-SNAREs 1 homolog /FL=gb:AF035823.1 gb:AF035209.1 gb:BC019386.1 gb:NM_016862.1	Mm.258637	NM_016862	other organelle	0006810 // transport // inferred from electronic annotation /// 0006886 // intracellular protein transport // inferred from electronic annotation /// 0006944 // membrane fusion // inferred from electronic annotation /// 0015031 // protein transport // inferred from electronic annotation
-0.647736	Sh3bgrl	NM_019989	SH3-binding domain glutamic acid-rich protein like	gb:NM_019989.1 /DB_XREF=gi:9910547 /GEN=Sh3bgrl /FEA=FLmRNA /CNT=74 /TID=Mm.196451.1 /TIER=FL /STK=1 /UG=Mm.196451 /LL=56726 /DEF=Mus musculus SH3-binding domain glutamic acid-rich protein like (Sh3bgrl), mRNA. /PROD=SH3-binding domain glutamic acid-rich proteinlike /FL=gb:NM_019989.1	Mm.260760	NM_019989	ND	---
-0.647524	Lemd3	BM242619	LEM domain containing 3	gb:BM242619 /DB_XREF=gi:17877889 /DB_XREF=K0635B12-3 /CLONE=K0635B12 /FEA=EST /CNT=26 /TID=Mm.40118.1 /TIER=Stack /STK=18 /UG=Mm.40118 /LL=103185 /UG_GENE=AI316861 /UG_TITLE=expressed sequence AI316861	Mm.339371	NM_001081193	nucleus	---
-0.643717	Sema4a	NM_013658	sema domain, immunoglobulin domain (Ig), transmembrane domain (TM) and short cytoplasmic domain, (semaphorin) 4A	gb:NM_013658.1 /DB_XREF=gi:7305468 /GEN=Sema4a /FEA=FLmRNA /CNT=272 /TID=Mm.22061.1 /TIER=FL+Stack /STK=214 /UG=Mm.22061 /LL=20351 /DEF=Mus musculus sema domain, immunoglobulin domain (Ig), transmembrane domain (TM) and short cytoplasmic domain, (semaphorin) 4A (Sema4a), mRNA. /PROD=sema domain, immunoglobulin domain (Ig),transmembrane domain (TM) and short cytoplasmic domain,(semaphorin) 4A /FL=…	Mm.439752	NM_001163489 /// NM_001163490 /// NM_001163491 /// NM_013658	plasma membrane	0007275 // multicellular organismal development // inferred from electronic annotation /// 0007399 // nervous system development // inferred from electronic annotation /// 0030154 // cell differentiation // inferred from electronic annotation
-0.635124	Dguok	AY037862	deoxyguanosine kinase	gb:AY037862.1 /DB_XREF=gi:15020259 /GEN=Dgk3 /FEA=FLmRNA /CNT=7 /TID=Mm.42234.2 /TIER=FL /STK=4 /UG=Mm.42234 /LL=27369 /DEF=Mus musculus deoxyguanosine kinase 3 mRNA, complete cds. /PROD=deoxyguanosine kinase 3 /FL=gb:AY037862.1	Mm.42234	NM_001162521 /// NM_013764	cytoplasm	0006139 // nucleobase, nucleoside, nucleotide and nucleic acid metabolic process // traceable author statement /// 0006139 // nucleobase, nucleoside, nucleotide and nucleic acid metabolic process // inferred from electronic annotation /// 0006468 // protein amino acid phosphorylation // inferred from direct assay /// 0046070 // dGTP metabolic process // inferred from direct assay
-0.632676	Taf1d	BG065617	TATA box binding protein (Tbp)-associated factor, RNA polymerase I, D	gb:BG065617 /DB_XREF=gi:12548180 /DB_XREF=H3033C10-3 /CLONE=H3033C10 /FEA=EST /CNT=15 /TID=Mm.218317.5 /TIER=Stack /STK=8 /UG=Mm.218317 /LL=75316 /UG_GENE=4930553M18Rik /UG_TITLE=RIKEN cDNA 4930553M18 gene	Mm.354115	NM_027261 /// NM_029248	nucleus	0006350 // transcription // inferred from electronic annotation /// 0045449 // regulation of transcription // inferred from electronic annotation
-0.630495	Epm2aip1	BC018474	EPM2A (laforin) interacting protein 1	gb:BC018474.1 /DB_XREF=gi:17391116 /FEA=FLmRNA /CNT=15 /TID=Mm.209005.1 /TIER=FL /STK=1 /UG=Mm.209005 /DEF=Mus musculus, Similar to KIAA0766 gene product, clone MGC:27780 IMAGE:3156440, mRNA, complete cds. /PROD=Similar to KIAA0766 gene product /FL=gb:BC018474.1	Mm.209005	NM_175266	other organelle	---
-0.629342	Tmem149 /// U2af1l4	BF018149	transmembrane protein 149 /// U2 small nuclear RNA auxiliary factor 1-like 4	gb:BF018149 /DB_XREF=gi:10749481 /DB_XREF=uw89h11.x1 /CLONE=IMAGE:3469221 /FEA=EST /CNT=78 /TID=Mm.34790.1 /TIER=Stack /STK=35 /UG=Mm.34790 /LL=101426 /UG_GENE=AA407033 /UG_TITLE=expressed sequence AA407033	Mm.34790	NM_145580 /// NM_170760	nucleus	0006397 // mRNA processing // inferred from electronic annotation /// 0008380 // RNA splicing // inferred from electronic annotation
-0.626098	Tnr	BF456098	Tenascin R	gb:BF456098 /DB_XREF=gi:11522267 /DB_XREF=UI-M-BZ1-bkl-c-04-0-UI.s1 /CLONE=UI-M-BZ1-bkl-c-04-0-UI /FEA=EST /CNT=11 /TID=Mm.68506.1 /TIER=Stack /STK=11 /UG=Mm.68506 /UG_TITLE=ESTs	Mm.44701	NM_022312	extracellular	0007155 // cell adhesion // inferred from electronic annotation /// 0007162 // negative regulation of cell adhesion // inferred from electronic annotation /// 0007165 // signal transduction // inferred from electronic annotation /// 0030198 // extracellular matrix organization // inferred from mutant phenotype
-0.615612	Letm1	BG060855	leucine zipper-EF-hand containing transmembrane protein 1	gb:NM_019694.1 /DB_XREF=gi:9789996 /GEN=Letm1 /FEA=FLmRNA /CNT=233 /TID=Mm.26947.1 /TIER=FL /STK=2 /UG=Mm.26947 /LL=56384 /DEF=Mus musculus leucine zipper-EF-hand containing transmembrane protein 1 (Letm1), mRNA. /PROD=leucine zipper-EF-hand containing transmembraneprotein 1 /FL=gb:AF061026.1 gb:NM_019694.1	Mm.260538	NM_019694	mitochondrion	0042407 // cristae formation // inferred from electronic annotation
-0.615052	Ikbkap	AF367244	inhibitor of kappa light polypeptide enhancer in B-cells, kinase complex-associated protein	gb:AV296697 /DB_XREF=gi:6328716 /DB_XREF=AV296697 /CLONE=5730443A03 /FEA=FLmRNA /CNT=110 /TID=Mm.46573.1 /TIER=Stack /STK=8 /UG=Mm.46573 /LL=67294 /UG_GENE=Ikbkap /UG_TITLE=inhibitor of kappa light polypeptide enhancer in B-cells, kinase complex-associated protein /FL=gb:AF387811.1 gb:AF367244.1	Mm.282743	NM_026079	nucleus	0006350 // transcription // inferred from electronic annotation /// 0006357 // regulation of transcription from RNA polymerase II promoter // inferred from electronic annotation /// 0006357 // regulation of transcription from RNA polymerase II promoter // inferred from sequence or structural similarity /// 0007252 // I-kappaB phosphorylation // inferred from electronic annotation /// 0045449 // r…
-0.612337	Sec22a	NM_133704	SEC22 vesicle trafficking protein homologe A (S. cerevisiae)	gb:NM_133704.1 /DB_XREF=gi:19526875 /GEN=1810005C06Rik /FEA=FLmRNA /CNT=138 /TID=Mm.46676.1 /TIER=FL+Stack /STK=98 /UG=Mm.46676 /LL=69021 /DEF=Mus musculus RIKEN cDNA 1810005C06 gene (1810005C06Rik), mRNA. /PROD=RIKEN cDNA 1810005C06 /FL=gb:NM_133704.1 gb:BC010189.1	Mm.259164	NM_133704	other organelle	0006810 // transport // inferred from electronic annotation /// 0006888 // ER to Golgi vesicle-mediated transport // inferred from electronic annotation /// 0015031 // protein transport // inferred from electronic annotation /// 0016192 // vesicle-mediated transport // inferred from electronic annotation
-0.607756	Usp37	BB398605	ubiquitin specific peptidase 37	gb:BB398605 /DB_XREF=gi:16412391 /DB_XREF=BB398605 /CLONE=C330008N13 /FEA=EST /CNT=25 /TID=Mm.37597.1 /TIER=Stack /STK=11 /UG=Mm.37597 /UG_TITLE=ESTs	Mm.66568	NM_176972	nucleus	0006511 // ubiquitin-dependent protein catabolic process // inferred from electronic annotation /// 0019941 // modification-dependent protein catabolic process // inferred from electronic annotation
-0.604986	Zmpste24	BM233793	zinc metallopeptidase, STE24 homolog (S. cerevisiae)	gb:BM233793 /DB_XREF=gi:17869051 /DB_XREF=K0341C09-3 /CLONE=K0341C09 /FEA=mRNA /CNT=77 /TID=Mm.34399.1 /TIER=Stack /STK=20 /UG=Mm.34399 /UG_TITLE=Mus musculus Zmpste24 mRNA, complete cds	Mm.34399	NM_172700	plasma membrane	0006508 // proteolysis // inferred from electronic annotation /// 0006998 // nuclear envelope organization // inferred from genetic interaction /// 0006998 // nuclear envelope organization // inferred from mutant phenotype /// 0030327 // prenylated protein catabolic process // inferred from direct assay
-0.604001	Vwc2	BB313865	von Willebrand factor C domain containing 2	gb:BB313865 /DB_XREF=gi:9014570 /DB_XREF=BB313865 /CLONE=B230344B21 /FEA=EST /CNT=30 /TID=Mm.131928.1 /TIER=Stack /STK=30 /UG=Mm.131928 /UG_TITLE=ESTs	Mm.337851	NM_177033	extracellular	0010811 // positive regulation of cell-substrate adhesion // inferred from direct assay /// 0030514 // negative regulation of BMP signaling pathway // inferred from direct assay /// 0045666 // positive regulation of neuron differentiation // inferred from direct assay
-0.602006	Plekha8	BQ031094	pleckstrin homology domain containing, family A (phosphoinositide binding specific) member 8	gb:BQ031094 /DB_XREF=gi:19766373 /DB_XREF=UI-1-CF0-alz-c-03-0-UI.s1 /CLONE=UI-1-CF0-alz-c-03-0-UI /FEA=EST /CNT=50 /TID=Mm.35416.1 /TIER=Stack /STK=44 /UG=Mm.35416 /UG_TITLE=ESTs	Mm.35416	NM_001001335 /// NM_001164361	other organelle	0006810 // transport // inferred from electronic annotation /// 0015031 // protein transport // inferred from electronic annotation /// 0046836 // glycolipid transport // inferred from electronic annotation
-0.600266	Higd1a	NM_019814	HIG1 domain family, member 1A	gb:AK008756.1 /DB_XREF=gi:12843146 /FEA=FLmRNA /CNT=108 /TID=Mm.7381.1 /TIER=ConsEnd /STK=0 /UG=Mm.7381 /LL=56295 /UG_GENE=Hig1-pending /UG_TITLE=hypoxia induced gene 1 /DEF=Mus musculus adult male stomach cDNA, RIKEN full-length enriched library, clone:2210020B17:hypoxia induced gene 1, full insert sequence. /FL=gb:BC021594.1 gb:NM_019814.1 gb:AF141312.1	Mm.347915	NM_019814	mitochondrion	0006950 // response to stress // inferred from electronic annotation
-0.599222	Bbs1	BB121315	Bardet-Biedl syndrome 1 (human)	gb:BB121315 /DB_XREF=gi:15408158 /DB_XREF=BB121315 /CLONE=9530081I20 /FEA=EST /CNT=37 /TID=Mm.23636.1 /TIER=Stack /STK=20 /UG=Mm.23636 /LL=107193 /UG_GENE=AI451249 /UG_TITLE=expressed sequence AI451249	Mm.23636	NM_001033128	cytoskeleton	0000226 // microtubule cytoskeleton organization // inferred from mutant phenotype /// 0001895 // retina homeostasis // inferred from mutant phenotype /// 0007608 // sensory perception of smell // inferred from mutant phenotype /// 0008594 // photoreceptor cell morphogenesis // inferred from mutant phenotype /// 0009296 // flagellum assembly // inferred from mutant phenotype /// 0009566 // fertil…
-0.598929	Jag2	AV264681	jagged 2	gb:AV264681 /DB_XREF=gi:16389233 /DB_XREF=AV264681 /CLONE=4930502C11 /FEA=FLmRNA /CNT=75 /TID=Mm.102140.1 /TIER=Stack /STK=8 /UG=Mm.102140 /LL=16450 /UG_GENE=Jag2 /UG_TITLE=jagged 2 /FL=gb:AF038572.1	Mm.186146	NM_010588	plasma membrane	0001501 // skeletal system development // inferred from mutant phenotype /// 0001666 // response to hypoxia // inferred from electronic annotation /// 0001709 // cell fate determination // non-traceable author statement /// 0007154 // cell communication // inferred from electronic annotation /// 0007219 // Notch signaling pathway // inferred from electronic annotation /// 0007275 // multicellular…
-0.596622	Rnf144a	BB125272	ring finger protein 144A	gb:BB125272 /DB_XREF=gi:16262171 /DB_XREF=BB125272 /CLONE=9630004D18 /FEA=EST /CNT=69 /TID=Mm.45777.1 /TIER=Stack /STK=10 /UG=Mm.45777 /LL=104782 /UG_GENE=AI316797 /UG_TITLE=expressed sequence AI316797	Mm.214932	NM_001081977 /// NM_080563	other organelle	0019941 // modification-dependent protein catabolic process // inferred from electronic annotation
-0.595282	Gm505	BB447409	Predicted gene 505	gb:BB447409 /DB_XREF=gi:16425180 /DB_XREF=BB447409 /CLONE=D030060G22 /FEA=EST /CNT=16 /TID=Mm.6358.1 /TIER=Stack /STK=9 /UG=Mm.6358 /UG_TITLE=ESTs	Mm.21655	NM_001111141 /// XM_001480333 /// XM_001480455	nucleus	---
-0.59189	Plbd2	BB018522	phospholipase B domain containing 2	gb:BQ176625 /DB_XREF=gi:20352117 /DB_XREF=UI-M-DJ2-bvz-a-06-0-UI.s1 /CLONE=UI-M-DJ2-bvz-a-06-0-UI /FEA=FLmRNA /CNT=165 /TID=Mm.41856.1 /TIER=Stack /STK=35 /UG=Mm.41856 /LL=71772 /UG_GENE=1300012G16Rik /UG_TITLE=RIKEN cDNA 1300012G16 gene /FL=gb:NM_023625.1	Mm.100065	NM_023625	other organelle	0016042 // lipid catabolic process // inferred from electronic annotation
-0.591122	Uba6	AV266743	ubiquitin-like modifier activating enzyme 6	gb:AV266743 /DB_XREF=gi:16389500 /DB_XREF=AV266743 /CLONE=4930520D19 /FEA=EST /CNT=8 /TID=Mm.67109.1 /TIER=Stack /STK=8 /UG=Mm.67109 /UG_TITLE=ESTs	Mm.34012	NM_172712	cytoplasm	0006464 // protein modification process // inferred from electronic annotation /// 0008152 // metabolic process // inferred from electronic annotation /// 0019941 // modification-dependent protein catabolic process // inferred from electronic annotation
-0.590548	Mapk1	NM_011949	mitogen-activated protein kinase 1	gb:NM_011949.1 /DB_XREF=gi:6754631 /GEN=Mapk1 /FEA=FLmRNA /CNT=46 /TID=Mm.196581.1 /TIER=FL+Stack /STK=8 /UG=Mm.196581 /LL=26413 /DEF=Mus musculus mitogen activated protein kinase 1 (Mapk1), mRNA. /PROD=mitogen activated protein kinase 1 /FL=gb:D10939.1 gb:NM_011949.1	Mm.196581	NM_001038663 /// NM_011949	cytoplasm	0000165 // MAPKKK cascade // inferred from direct assay /// 0000189 // nuclear translocation of MAPK // inferred from electronic annotation /// 0006468 // protein amino acid phosphorylation // inferred from direct assay /// 0006468 // protein amino acid phosphorylation // inferred from mutant phenotype /// 0006468 // protein amino acid phosphorylation // inferred from electronic annotation /// 00…
-0.589197	Rad1	NM_011232	RAD1 homolog (S. pombe)	gb:NM_011232.1 /DB_XREF=gi:6755271 /GEN=Rad1 /FEA=FLmRNA /CNT=98 /TID=Mm.38376.1 /TIER=FL+Stack /STK=77 /UG=Mm.38376 /LL=19355 /DEF=Mus musculus RAD1 homolog (S. pombe) (Rad1), mRNA. /PROD=RAD1 homolog (S. pombe) /FL=gb:AF058394.1 gb:AF073523.1 gb:AF076842.1 gb:NM_011232.1 gb:AF074718.1 gb:AF038841.1 gb:AF084514.1	Mm.38376	NM_011232	nucleus	0006281 // DNA repair // inferred from electronic annotation /// 0006974 // response to DNA damage stimulus // inferred from electronic annotation
-0.587753	Ube2i	U76416	ubiquitin-conjugating enzyme E2I	gb:U76416.1 /DB_XREF=gi:1667488 /FEA=FLmRNA /CNT=71 /TID=Mm.3268.2 /TIER=FL /STK=1 /UG=Mm.3268 /LL=22196 /UG_GENE=Ube2i /DEF=Mus musculus ubiquitin conjugating enzyme mUBC9 mRNA, complete cds. /PROD=ubiquitin conjugating enzyme mUBC9 /FL=gb:U82627.1 gb:U76416.1	Mm.240044	NM_011665	nucleus	0006464 // protein modification process // traceable author statement /// 0007049 // cell cycle // inferred from electronic annotation /// 0007059 // chromosome segregation // inferred from electronic annotation /// 0007067 // mitosis // inferred from electronic annotation /// 0007275 // multicellular organismal development // inferred from electronic annotation /// 0010469 // regulation of recep…
