# Supplementary material for: Genetic specification of left–right asymmetry in the diaphragm muscles and their motor innervation
Source: eLife. 2017 Jun 22;6:e18481. doi: 10.7554/eLife.18481 (PMC5481184; doi:10.7554/eLife.18481)
Supplement: Figure 4—source data 2. — Genes are included in the list if the average change in expression was > 1.5 (or > 0.58 in log2) between the right and left sides. The listed genes had the same enrichment trend in all embryos with a fold-change superior to 1.5 in at least in two embryos. DOI: http://dx.doi.org/10.7554/eLife.18481.018 [file elife-18481-fig4-data2.xlsx]

## Sheet: Feuil1
SupTableII: Right enriched genes
average fold change (Log2)	Gene Symbol	Gene Title	Target Description	UniGene ID	RefSeq Transcript ID	Gene Ontology Cellular Component	Gene Ontology Biological Process
4.22444	Nrk	Nik related kinase	gb:AK012873.1 /DB_XREF=gi:12849903 /GEN=Nrk /FEA=FLmRNA /CNT=48 /TID=Mm.89850.1 /TIER=Stack /STK=9 /UG=Mm.89850 /LL=27206 /UG_TITLE=Nik related kinase /DEF=Mus musculus 10, 11 days embryo whole body cDNA, RIKEN full-length enriched library, clone:2810037D22:Nik related kinase, full insert sequence. /FL=gb:AB035267.1 gb:AB020741.1 gb:NM_013724.1	Mm.22367	NM_013724	ND	0006468 // protein amino acid phosphorylation // inferred from electronic annotation /// 0007256 // activation of JNKK activity // inferred from direct assay
4.02368	Zfp40	Zinc finger protein 40	gb:AI450803 /DB_XREF=gi:4299555 /DB_XREF=ms82b03.x1 /CLONE=IMAGE:618029 /FEA=EST /CNT=13 /TID=Mm.32360.1 /TIER=Stack /STK=12 /UG=Mm.32360 /LL=106592 /UG_GENE=AI450803 /UG_TITLE=expressed sequence AI450803	Mm.21025	NM_009555	nucleus	0006350 // transcription // inferred from electronic annotation /// 0006355 // regulation of transcription, DNA-dependent // inferred from electronic annotation
3.17987	Zic1	zinc finger protein of the cerebellum 1	gb:BB361162 /DB_XREF=gi:16405911 /DB_XREF=BB361162 /CLONE=C130002M06 /FEA=FLmRNA /CNT=48 /TID=Mm.2719.1 /TIER=Stack /STK=17 /UG=Mm.2719 /LL=22771 /UG_GENE=Zic1 /UG_TITLE=zinc finger protein of the cerebellum 1 /FL=gb:D32167.1 gb:NM_009573.1	Mm.335350	NM_009573	nucleus	0001501 // skeletal system development // non-traceable author statement /// 0007275 // multicellular organismal development // inferred from electronic annotation /// 0007389 // pattern specification process // inferred from direct assay /// 0007399 // nervous system development // inferred from electronic annotation /// 0007417 // central nervous system development // inferred from genetic inte…
3.0646	Col1a2	collagen, type I, alpha 2	gb:AW545978 /DB_XREF=gi:7191445 /DB_XREF=L0002F07-3 /CLONE=L0002F07 /FEA=FLmRNA /CNT=461 /TID=Mm.4482.1 /TIER=Stack /STK=50 /UG=Mm.4482 /LL=12843 /UG_GENE=Col1a2 /UG_TITLE=procollagen, type I, alpha 2 /FL=gb:NM_007743.1 gb:BC007158.1	Mm.277792	NM_007743	extracellular	0001501 // skeletal system development // inferred from electronic annotation /// 0001568 // blood vessel development // inferred from electronic annotation /// 0007179 // transforming growth factor beta receptor signaling pathway // inferred from electronic annotation /// 0007266 // Rho protein signal transduction // inferred from electronic annotation /// 0008217 // regulation of blood pressure…
2.9764	Prrx1	paired related homeobox 1	gb:BQ175427 /DB_XREF=gi:20350919 /DB_XREF=UI-M-DJ2-bwc-f-24-0-UI.s1 /CLONE=UI-M-DJ2-bwc-f-24-0-UI /FEA=FLmRNA /CNT=86 /TID=Mm.3869.2 /TIER=Stack /STK=24 /UG=Mm.3869 /LL=18933 /UG_GENE=Prrx1 /UG_TITLE=paired related homeobox 1 /FL=gb:L06502.1 gb:U03873.1	Mm.288642	NM_001025570 /// NM_011127 /// NM_175686	nucleus	0002053 // positive regulation of mesenchymal cell proliferation // inferred from genetic interaction /// 0006355 // regulation of transcription, DNA-dependent // inferred from electronic annotation /// 0007275 // multicellular organismal development // inferred from electronic annotation /// 0030326 // embryonic limb morphogenesis // inferred from genetic interaction /// 0042472 // inner ear mor…
2.45725	St5	suppression of tumorigenicity 5	gb:AK008100.1 /DB_XREF=gi:12842073 /FEA=mRNA /CNT=83 /TID=Mm.1075.1 /TIER=Stack /STK=47 /UG=Mm.1075 /LL=76954 /UG_GENE=2010004M01Rik /UG_TITLE=RIKEN cDNA 2010004M01 gene /DEF=Mus musculus adult male small intestine cDNA, RIKEN full-length enriched library, clone:2010004M01:homolog to P126 (P70), full insert sequence.	Mm.252009	NM_001001326 /// NM_029811	ND	---
2.33164	Ctgf	connective tissue growth factor	gb:NM_010217.1 /DB_XREF=gi:6753877 /GEN=Ctgf /FEA=FLmRNA /CNT=139 /TID=Mm.1810.1 /TIER=FL+Stack /STK=62 /UG=Mm.1810 /LL=14219 /DEF=Mus musculus connective tissue growth factor (Ctgf), mRNA. /PROD=fibroblast inducible secreted protein /FL=gb:BC006783.1 gb:M70642.1 gb:NM_010217.1	Mm.390287	NM_010217	extracellular	0001502 // cartilage condensation // inferred from direct assay /// 0001503 // ossification // inferred from mutant phenotype /// 0001525 // angiogenesis // inferred from direct assay /// 0001525 // angiogenesis // inferred from mutant phenotype /// 0001558 // regulation of cell growth // inferred from electronic annotation /// 0006260 // DNA replication // inferred from electronic annotation ///…
2.28202	Cxcl12	chemokine (C-X-C motif) ligand 12	gb:NM_013655.2 /DB_XREF=gi:12025674 /GEN=Sdf1 /FEA=FLmRNA /CNT=83 /TID=Mm.465.1 /TIER=FL+Stack /STK=41 /UG=Mm.465 /LL=20315 /DEF=Mus musculus stromal cell derived factor 1 (Sdf1), transcript variant 2, mRNA. /PROD=stromal cell derived factor 1, isoform betaprecursor /FL=gb:NM_013655.2 gb:D43805.1 gb:L12030.1	Mm.303231	NM_001012477 /// NM_013655 /// NM_021704	extracellular	0001569 // patterning of blood vessels // inferred from mutant phenotype /// 0001666 // response to hypoxia // inferred from electronic annotation /// 0001667 // ameboidal cell migration // inferred from mutant phenotype /// 0001764 // neuron migration // inferred from electronic annotation /// 0001938 // positive regulation of endothelial cell proliferation // inferred from electronic annotation…
2.16732	Senp6	SUMO/sentrin specific peptidase 6	gb:BM118663 /DB_XREF=gi:17086689 /DB_XREF=L0914D01-3 /CLONE=L0914D01 /FEA=EST /CNT=3 /TID=Mm.213300.1 /TIER=ConsEnd /STK=2 /UG=Mm.213300 /UG_TITLE=ESTs, Weakly similar to TYROSINE-PROTEIN KINASE JAK3 (M.musculus)	Mm.28232	NM_146003	nucleus	0006508 // proteolysis // inferred from electronic annotation /// 0019941 // modification-dependent protein catabolic process // inferred from electronic annotation
2.14738	Ryk	receptor-like tyrosine kinase	gb:BB704205 /DB_XREF=gi:16053040 /DB_XREF=BB704205 /CLONE=7420460N12 /FEA=EST /CNT=2 /TID=Mm.213621.1 /TIER=ConsEnd /STK=2 /UG=Mm.213621 /UG_TITLE=ESTs	Mm.335391	NM_001042607 /// NM_013649	plasma membrane	0006468 // protein amino acid phosphorylation // inferred from electronic annotation /// 0007409 // axonogenesis // inferred from genetic interaction /// 0016055 // Wnt receptor signaling pathway // inferred from electronic annotation /// 0048705 // skeletal system morphogenesis // inferred from mutant phenotype
2.06361	Msrb2	methionine sulfoxide reductase B2	gb:BC021619.1 /DB_XREF=gi:18204903 /FEA=FLmRNA /CNT=51 /TID=Mm.27166.1 /TIER=FL+Stack /STK=33 /UG=Mm.27166 /LL=76467 /UG_GENE=2310050L06Rik /DEF=Mus musculus, RIKEN cDNA 2310050L06 gene, clone MGC:38012 IMAGE:5150285, mRNA, complete cds. /PROD=RIKEN cDNA 2310050L06 gene /FL=gb:BC021619.1	Mm.27166	NM_029619	mitochondrion	0030091 // protein repair // inferred from direct assay /// 0055114 // oxidation reduction // inferred from electronic annotation
1.90624	Mapk6	mitogen-activated protein kinase 6	gb:AK011505.1 /DB_XREF=gi:12847673 /FEA=mRNA /CNT=10 /TID=Mm.81898.1 /TIER=ConsEnd /STK=5 /UG=Mm.81898 /LL=70413 /UG_GENE=2610021I23Rik /UG_TITLE=RIKEN cDNA 2610021I23 gene /DEF=Mus musculus 10 days embryo whole body cDNA, RIKEN full-length enriched library, clone:2610021I23:hypothetical protein, full insert sequence.	Mm.477772	NM_015806 /// NM_027418	cytoplasm	0006468 // protein amino acid phosphorylation // inferred from electronic annotation /// 0007049 // cell cycle // inferred from electronic annotation
1.87895	Hmgxb3	HMG box domain containing 3	gb:BB233267 /DB_XREF=gi:16354590 /DB_XREF=BB233267 /CLONE=A630042L21 /FEA=EST /CNT=8 /TID=Mm.123267.1 /TIER=ConsEnd /STK=2 /UG=Mm.123267 /UG_TITLE=ESTs	Mm.27620	NM_134134 /// NM_178277	nucleus	---
1.6485	Anln	anillin, actin binding protein	gb:BI690018 /DB_XREF=gi:15652647 /DB_XREF=603311171F1 /CLONE=IMAGE:5347024 /FEA=EST /CNT=134 /TID=Mm.29082.1 /TIER=Stack /STK=101 /UG=Mm.29082 /LL=68743 /UG_GENE=1110037A17Rik /UG_TITLE=RIKEN cDNA 1110037A17 gene	Mm.282751	NM_028390	cytoskeleton	0000910 // cytokinesis // not recorded /// 0000910 // cytokinesis // inferred from electronic annotation /// 0007049 // cell cycle // inferred from electronic annotation /// 0007067 // mitosis // inferred from electronic annotation /// 0051301 // cell division // inferred from electronic annotation
1.636	Ghr	growth hormone receptor	gb:NM_010284.1 /DB_XREF=gi:6857794 /GEN=Ghr /FEA=FLmRNA /CNT=99 /TID=Mm.3986.1 /TIER=FL+Stack /STK=32 /UG=Mm.3986 /LL=14600 /DEF=Mus musculus growth hormone receptor (Ghr), mRNA. /PROD=growth hormone receptor /FL=gb:NM_010284.1	Mm.3986	NM_001048147 /// NM_001048178 /// NM_010284	plasma membrane	0000187 // activation of MAPK activity // inferred from electronic annotation /// 0000255 // allantoin metabolic process // inferred from mutant phenotype /// 0006101 // citrate metabolic process // inferred from mutant phenotype /// 0006103 // 2-oxoglutarate metabolic process // inferred from mutant phenotype /// 0006105 // succinate metabolic process // inferred from mutant phenotype /// 000610…
1.62605	Col25a1	collagen, type XXV, alpha 1	gb:AV328325 /DB_XREF=gi:16395858 /DB_XREF=AV328325 /CLONE=6330441C21 /FEA=EST /CNT=11 /TID=Mm.91728.1 /TIER=Stack /STK=10 /UG=Mm.91728 /UG_TITLE=ESTs	Mm.317073	NM_029838 /// NM_198711	extracellular	---
1.61779	Otud3	OTU domain containing 3	gb:AK014098.1 /DB_XREF=gi:12851754 /FEA=mRNA /CNT=17 /TID=Mm.45077.1 /TIER=ConsEnd /STK=4 /UG=Mm.45077 /LL=73162 /UG_GENE=3110030K17Rik /UG_TITLE=RIKEN cDNA 3110030K17 gene /DEF=Mus musculus 13 days embryo head cDNA, RIKEN full-length enriched library, clone:3110030K17:homolog to KIAA0459 PROTEIN (FRAGMENT), full insert sequence.	Mm.307701	NM_028453 /// XM_001477728 /// XM_131770	ND	---
1.59282	Phf3	PHD finger protein 3	gb:AU020177 /DB_XREF=gi:3375761 /DB_XREF=AU020177 /CLONE=J0528D07 /FEA=EST /CNT=1 /TID=Mm.198140.1 /TIER=ConsEnd /STK=1 /UG=Mm.198140 /LL=98560 /UG_GENE=AU020177 /UG_TITLE=expressed sequence AU020177	Mm.194486	NM_001081080	nucleus	0006350 // transcription // inferred from electronic annotation
1.55176	Tdrd3	tudor domain containing 3	gb:BG070567 /DB_XREF=gi:12553136 /DB_XREF=H3088G04-3 /CLONE=H3088G04 /FEA=EST /CNT=27 /TID=Mm.18332.1 /TIER=Stack /STK=24 /UG=Mm.18332 /UG_TITLE=ESTs	Mm.35168	NM_172605	nucleus	0000245 // spliceosome assembly // inferred from electronic annotation /// 0006397 // mRNA processing // inferred from electronic annotation
1.53129	Tpp2	tripeptidyl peptidase II	gb:BB484264 /DB_XREF=gi:16441130 /DB_XREF=BB484264 /CLONE=D430024I16 /FEA=mRNA /CNT=10 /TID=Mm.28867.3 /TIER=ConsEnd /STK=1 /UG=Mm.28867 /LL=22019 /UG_GENE=Tpp2 /UG_TITLE=tripeptidyl peptidase II	Mm.401675	NM_009418	cytoplasm	0006508 // proteolysis // inferred from electronic annotation
1.49832	Spred1	sprouty protein with EVH-1 domain 1, related sequence	gb:BQ044290 /DB_XREF=gi:19794712 /DB_XREF=UI-M-EF0-bum-b-24-0-UI.r1 /CLONE=IMAGE:5683895 /FEA=FLmRNA /CNT=111 /TID=Mm.39505.1 /TIER=ConsEnd /STK=1 /UG=Mm.39505 /LL=114715 /UG_GENE=Spred1-pending /UG_TITLE=sprouty protein with EVH-1 domain 1, related sequence /FL=gb:NM_033524.1 gb:AB063495.1	Mm.245890	NM_033524	plasma membrane	0000188 // inactivation of MAPK activity // inferred from mutant phenotype /// 0007275 // multicellular organismal development // inferred from electronic annotation /// 0009966 // regulation of signal transduction // inferred from electronic annotation
1.48195	Sulf1	sulfatase 1	gb:BB065799 /DB_XREF=gi:16259889 /DB_XREF=BB065799 /CLONE=8030446E18 /FEA=EST /CNT=49 /TID=Mm.45563.1 /TIER=Stack /STK=11 /UG=Mm.45563 /LL=98668 /UG_GENE=AW121680 /UG_TITLE=expressed sequence AW121680	Mm.45563	NM_172294	plasma membrane	0006790 // sulfur metabolic process // not recorded /// 0006915 // apoptosis // inferred from electronic annotation /// 0008152 // metabolic process // inferred from electronic annotation
1.47565	Foxo3	forkhead box O3	gb:BB364488 /DB_XREF=gi:16406245 /DB_XREF=BB364488 /CLONE=C130021N16 /FEA=EST /CNT=64 /TID=Mm.4948.2 /TIER=Stack /STK=24 /UG=Mm.4948 /LL=68756 /UG_GENE=1110048B16Rik /UG_TITLE=RIKEN cDNA 1110048B16 gene	Mm.338613	NM_019740	nucleus	0001542 // ovulation from ovarian follicle // inferred from mutant phenotype /// 0001544 // initiation of primordial ovarian follicle growth // inferred from mutant phenotype /// 0001547 // antral ovarian follicle growth // inferred from mutant phenotype /// 0001556 // oocyte maturation // inferred from mutant phenotype /// 0006355 // regulation of transcription, DNA-dependent // inferred from di…
1.45274	Hmga2	high mobility group AT-hook 2	gb:NM_010441.1 /DB_XREF=gi:6754209 /GEN=Hmga2 /FEA=FLmRNA /CNT=79 /TID=Mm.3953.1 /TIER=FL+Stack /STK=9 /UG=Mm.3953 /LL=15364 /DEF=Mus musculus high mobility group AT-hook 2 (Hmga2), mRNA. /PROD=high mobility group AT-hook 2 /FL=gb:NM_010441.1	Mm.157190	NM_010441	nucleus	0000122 // negative regulation of transcription from RNA polymerase II promoter // inferred from electronic annotation /// 0006350 // transcription // inferred from electronic annotation /// 0006355 // regulation of transcription, DNA-dependent // inferred from electronic annotation /// 0007049 // cell cycle // inferred from electronic annotation /// 0007067 // mitosis // inferred from electronic…
1.44802	Arl13b	ADP-ribosylation factor-like 13B	gb:AV225959 /DB_XREF=gi:16385275 /DB_XREF=AV225959 /CLONE=3830432K11 /FEA=EST /CNT=37 /TID=Mm.96833.2 /TIER=Stack /STK=29 /UG=Mm.96833 /LL=68146 /UG_GENE=C530009C10Rik /UG_TITLE=RIKEN cDNA C530009C10 gene	Mm.96833	NM_026577	ND	0007368 // determination of left/right symmetry // inferred from mutant phenotype /// 0009953 // dorsal/ventral pattern formation // inferred from mutant phenotype
1.43922	Mdm1	transformed mouse 3T3 cell double minute 1	gb:AI323780 /DB_XREF=gi:4058209 /DB_XREF=mm39e03.x1 /CLONE=IMAGE:523900 /FEA=EST /CNT=3 /TID=Mm.101191.1 /TIER=ConsEnd /STK=2 /UG=Mm.101191 /UG_TITLE=ESTs	Mm.101191	NM_001162904 /// NM_001162905 /// NM_010785 /// NM_148922	nucleus	---
1.41741	Rps6ka5	ribosomal protein S6 kinase, polypeptide 5	gb:BQ174267 /DB_XREF=gi:20349758 /DB_XREF=UI-M-DJ2-bvx-h-05-0-UI.s1 /CLONE=UI-M-DJ2-bvx-h-05-0-UI /FEA=EST /CNT=11 /TID=Mm.31856.1 /TIER=ConsEnd /STK=5 /UG=Mm.31856 /LL=70748 /UG_GENE=6330404E13Rik /UG_TITLE=RIKEN cDNA 6330404E13 gene	Mm.220417	NM_153587	nucleus	0006355 // regulation of transcription, DNA-dependent // inferred from direct assay /// 0006355 // regulation of transcription, DNA-dependent // inferred from electronic annotation /// 0006468 // protein amino acid phosphorylation // inferred from direct assay /// 0006468 // protein amino acid phosphorylation // inferred from electronic annotation /// 0006950 // response to stress // inferred fro…
1.39266	Ncl	nucleolin	gb:AU017074 /DB_XREF=gi:3372078 /DB_XREF=AU017074 /CLONE=J0733H08 /FEA=EST /CNT=11 /TID=Mm.117581.5 /TIER=Stack /STK=9 /UG=Mm.117581 /LL=17975 /UG_GENE=Ncl /UG_TITLE=nucleolin	Mm.154378	NM_010880	nucleus	0001525 // angiogenesis // inferred from electronic annotation
1.39102	Tpm2	tropomyosin 2, beta	gb:NM_009416.2 /DB_XREF=gi:11875202 /GEN=Tpm2 /FEA=FLmRNA /CNT=122 /TID=Mm.646.1 /TIER=FL /STK=6 /UG=Mm.646 /LL=22004 /DEF=Mus musculus tropomyosin 2, beta (Tpm2), mRNA. /PROD=tropomyosin 2, beta /FL=gb:NM_009416.2 gb:M81086.1	Mm.646	NM_009416	cytoskeleton	0006936 // muscle contraction // traceable author statement
1.37505	Adat2	adenosine deaminase, tRNA-specific 2, TAD2 homolog (S. cerevisiae)	gb:NM_025748.1 /DB_XREF=gi:13385211 /GEN=4933426M09Rik /FEA=FLmRNA /CNT=21 /TID=Mm.133346.1 /TIER=FL+Stack /STK=13 /UG=Mm.133346 /LL=66757 /DEF=Mus musculus RIKEN cDNA 4933426M09 gene (4933426M09Rik), mRNA. /PROD=RIKEN cDNA 4933426M09 /FL=gb:NM_025748.1	Mm.331841	NM_025748	ND	0008033 // tRNA processing // inferred from electronic annotation
1.36439	Gabra2	gamma-aminobutyric acid (GABA) A receptor, subunit alpha 2	gb:BB339336 /DB_XREF=gi:16404393 /DB_XREF=BB339336 /CLONE=B930017L20 /FEA=EST /CNT=16 /TID=Mm.121933.1 /TIER=Stack /STK=13 /UG=Mm.121933 /UG_TITLE=ESTs	Mm.5304	NM_008066	plasma membrane	0001505 // regulation of neurotransmitter levels // inferred from electronic annotation /// 0006810 // transport // inferred from electronic annotation /// 0006811 // ion transport // inferred from electronic annotation /// 0006821 // chloride transport // inferred from electronic annotation /// 0006836 // neurotransmitter transport // inferred from electronic annotation /// 0007214 // gamma-amin…
1.35326	Gm10374	predicted gene 10374	gb:AI875680 /DB_XREF=gi:5549729 /DB_XREF=uk51d03.x1 /CLONE=IMAGE:1972517 /FEA=EST /CNT=20 /TID=Mm.34832.2 /TIER=Stack /STK=9 /UG=Mm.34832 /LL=66988 /UG_GENE=Lap3 /UG_TITLE=leucine aminopeptidase 3	---	---	ND	---
1.28571	Zfp568	zinc finger protein 568	gb:BM207314 /DB_XREF=gi:17763096 /DB_XREF=C0611B04-3 /CLONE=C0611B04 /FEA=EST /CNT=41 /TID=Mm.25086.1 /TIER=Stack /STK=20 /UG=Mm.25086 /LL=97388 /UG_GENE=C80731 /UG_TITLE=expressed sequence C80731	Mm.322432	NM_001033355	nucleus	0006350 // transcription // inferred from electronic annotation /// 0006355 // regulation of transcription, DNA-dependent // inferred from electronic annotation
1.23503	Nudt17	nudix (nucleoside diphosphate linked moiety X)-type motif 17	gb:AK019109.1 /DB_XREF=gi:12859144 /FEA=mRNA /CNT=19 /TID=Mm.65359.1 /TIER=Stack /STK=14 /UG=Mm.65359 /LL=78373 /UG_GENE=2410015C20Rik /UG_TITLE=RIKEN cDNA 2410015C20 gene /DEF=Mus musculus ES cells cDNA, RIKEN full-length enriched library, clone:2410015C20:hypothetical protein, full insert sequence.	Mm.423186	NM_001162925 /// NM_030094	ND	---
1.21368	Rc3h2	ring finger and CCCH-type zinc finger domains 2	gb:AA709668 /DB_XREF=gi:2719586 /DB_XREF=vt35h03.r1 /CLONE=IMAGE:1165109 /FEA=mRNA /CNT=91 /TID=Mm.3332.1 /TIER=ConsEnd /STK=0 /UG=Mm.3332 /LL=72863 /UG_GENE=2900024N03Rik /UG_TITLE=RIKEN cDNA 2900024N03 gene	Mm.288785	NM_001100591 /// XM_130233 /// XM_925271	nucleus	---
1.20634	Safb2	scaffold attachment factor B2	gb:BM239918 /DB_XREF=gi:17875188 /DB_XREF=K0542D08-3 /CLONE=K0542D08 /FEA=mRNA /CNT=37 /TID=Mm.214973.1 /TIER=Stack /STK=15 /UG=Mm.214973 /UG_TITLE=Mus musculus, Similar to KIAA0138 gene product, clone IMAGE:5099281, mRNA, partial cds	Mm.214973	NM_001029979	nucleus	0006350 // transcription // inferred from electronic annotation /// 0006470 // protein amino acid dephosphorylation // inferred from electronic annotation /// 0016311 // dephosphorylation // inferred from electronic annotation /// 0045449 // regulation of transcription // inferred from electronic annotation
1.20633	Nnt	nicotinamide nucleotide transhydrogenase	gb:BB205930 /DB_XREF=gi:8870883 /DB_XREF=BB205930 /CLONE=A430070F22 /FEA=EST /CNT=9 /TID=Mm.3842.4 /TIER=Stack /STK=9 /UG=Mm.3842 /LL=18115 /UG_GENE=Nnt /UG_TITLE=nicotinamide nucleotide transhydrogenase	Mm.195803	NM_008710 /// NR_003544	mitochondrion	0008152 // metabolic process // inferred from electronic annotation /// 0015992 // proton transport // inferred from electronic annotation /// 0055114 // oxidation reduction // inferred from electronic annotation
1.1974	Sec62	SEC62 homolog (S. cerevisiae)	gb:BM293801 /DB_XREF=gi:18021888 /DB_XREF=C0277D04-3 /CLONE=C0277D04 /FEA=EST /CNT=3 /TID=Mm.216421.1 /TIER=ConsEnd /STK=2 /UG=Mm.216421 /UG_TITLE=ESTs, Weakly similar to TYROSINE-PROTEIN KINASE JAK3 (M.musculus)	Mm.26017	NM_027016	other organelles	0006810 // transport // inferred from electronic annotation /// 0015031 // protein transport // inferred from electronic annotation /// 0055085 // transmembrane transport // inferred from electronic annotation /// 0065002 // intracellular protein transmembrane transport // inferred from electronic annotation
1.18823	Fbln1	fibulin 1	gb:BC007140.1 /DB_XREF=gi:13938048 /FEA=FLmRNA /CNT=129 /TID=Mm.219663.2 /TIER=FL+Stack /STK=107 /UG=Mm.219663 /LL=14114 /UG_GENE=Fbln1 /DEF=Mus musculus, Similar to fibulin 1, clone MGC:6128 IMAGE:3495754, mRNA, complete cds. /PROD=Similar to fibulin 1 /FL=gb:BC007140.1	Mm.297992	NM_010180	extracellular	0030198 // extracellular matrix organization // inferred from direct assay
1.16825	Slc25a40	solute carrier family 25, member 40	gb:BB480175 /DB_XREF=gi:16440651 /DB_XREF=BB480175 /CLONE=D330044F17 /FEA=EST /CNT=105 /TID=Mm.87257.1 /TIER=Stack /STK=12 /UG=Mm.87257 /UG_TITLE=ESTs, Weakly similar to RIKEN cDNA 3010027G13 (Mus musculus) (M.musculus)	Mm.146262	NM_178766	plasma membrane	0006810 // transport // inferred from electronic annotation /// 0055085 // transmembrane transport // inferred from electronic annotation
1.15283	Cbr4 /// LOC100046395	carbonyl reductase 4 /// similar to carbonic reductase 4	gb:BC009118.1 /DB_XREF=gi:14318639 /FEA=FLmRNA /CNT=53 /TID=Mm.29059.1 /TIER=FL+Stack /STK=26 /UG=Mm.29059 /DEF=Mus musculus, clone MGC:6971 IMAGE:3154595, mRNA, complete cds. /PROD=Unknown (protein for MGC:6971) /FL=gb:BC009118.1	Mm.29059	NM_145595 /// XR_032392	cytoplasm	0008152 // metabolic process // inferred from electronic annotation /// 0055114 // oxidation reduction // inferred from electronic annotation
1.15088	Emp1	epithelial membrane protein 1	gb:U25633.1 /DB_XREF=gi:1628496 /GEN=TMP /FEA=FLmRNA /CNT=216 /TID=Mm.30024.1 /TIER=FL+Stack /STK=83 /UG=Mm.30024 /LL=13730 /DEF=Mus musculus tumor-associated membrane protein (TMP) mRNA, complete cds. /PROD=tumor-associated membrane protein /FL=gb:U25633.1 gb:NM_010128.1	Mm.182785	NM_010128	plasma membrane	0016049 // cell growth // inferred from electronic annotation /// 0030855 // epithelial cell differentiation // inferred from electronic annotation
1.11261	Map4k2	mitogen-activated protein kinase kinase kinase kinase 2	gb:BB667222 /DB_XREF=gi:16398671 /DB_XREF=BB667222 /CLONE=6820434A10 /FEA=EST /CNT=38 /TID=Mm.92587.1 /TIER=Stack /STK=24 /UG=Mm.92587 /UG_TITLE=ESTs	Mm.25860	NM_009006	cytoplasm	0006468 // protein amino acid phosphorylation // inferred from electronic annotation /// 0006468 // protein amino acid phosphorylation // inferred from sequence or structural similarity /// 0006903 // vesicle targeting // inferred from direct assay /// 0007243 // protein kinase cascade // inferred from electronic annotation /// 0007243 // protein kinase cascade // inferred from sequence or struct…
1.10998	Rnft2	ring finger protein, transmembrane 2	gb:BB334927 /DB_XREF=gi:15411576 /DB_XREF=BB334927 /CLONE=B830028P19 /FEA=EST /CNT=15 /TID=Mm.31808.1 /TIER=Stack /STK=15 /UG=Mm.31808 /LL=100898 /UG_GENE=AW049082 /UG_TITLE=expressed sequence AW049082	Mm.320042	NM_001109902 /// NM_172998	ND	---
1.10438	Rhoj	ras homolog gene family, member J	gb:AF309564.1 /DB_XREF=gi:15824686 /FEA=FLmRNA /CNT=111 /TID=Mm.27467.1 /TIER=FL+Stack /STK=16 /UG=Mm.27467 /LL=80837 /UG_GENE=Arhj /DEF=Mus musculus Rho GTPase RHOI mRNA, complete cds. /PROD=Rho GTPase RHOI /FL=gb:AF309564.1 gb:NM_023275.1	Mm.27467	NM_023275	cytoplasm	0007264 // small GTPase mediated signal transduction // inferred from electronic annotation /// 0007266 // Rho protein signal transduction // inferred from direct assay /// 0008360 // regulation of cell shape // inferred from direct assay /// 0008360 // regulation of cell shape // inferred from electronic annotation /// 0030036 // actin cytoskeleton organization // inferred from direct assay /// …
1.09288	Gins3	GINS complex subunit 3 (Psf3 homolog)	gb:BB494601 /DB_XREF=gi:9453228 /DB_XREF=BB494601 /CLONE=D530041K15 /FEA=mRNA /CNT=49 /TID=Mm.35546.1 /TIER=Stack /STK=19 /UG=Mm.35546 /LL=78833 /UG_GENE=2700085M18Rik /UG_TITLE=RIKEN cDNA 2700085M18 gene	Mm.35546	NM_030198	nucleus	0006260 // DNA replication // inferred from electronic annotation
1.0887	Plagl1	pleiomorphic adenoma gene-like 1	gb:NM_009538.1 /DB_XREF=gi:7110736 /GEN=Zac1 /FEA=FLmRNA /CNT=6 /TID=Mm.220978.1 /TIER=FL /STK=1 /UG=Mm.220978 /LL=22634 /DEF=Mus musculus zinc finger protein regulator of apoptosis and cell cycle arrest (Zac1), mRNA. /PROD=zinc finger protein regulator of apoptosis andcell cycle arrest /FL=gb:NM_009538.1	Mm.287857	NM_009538	nucleus	0045944 // positive regulation of transcription from RNA polymerase II promoter // not recorded /// 0045944 // positive regulation of transcription from RNA polymerase II promoter // inferred from electronic annotation
1.08777	Slc2a13	solute carrier family 2 (facilitated glucose transporter), member 13	gb:BB191000 /DB_XREF=gi:16270741 /DB_XREF=BB191000 /CLONE=A330065C21 /FEA=EST /CNT=24 /TID=Mm.121949.1 /TIER=Stack /STK=17 /UG=Mm.121949 /LL=105862 /UG_GENE=AI505012 /UG_TITLE=expressed sequence AI505012	Mm.360596	NM_001033633	plasma membrane	0006810 // transport // inferred from electronic annotation /// 0008643 // carbohydrate transport // inferred from electronic annotation /// 0055085 // transmembrane transport // inferred from electronic annotation
1.08522	Satb1	Special AT-rich sequence binding protein 1	gb:BG092481 /DB_XREF=gi:12575044 /DB_XREF=mac11g04.x1 /CLONE=IMAGE:3999558 /FEA=EST /CNT=38 /TID=Mm.4381.2 /TIER=Stack /STK=10 /UG=Mm.4381 /LL=20230 /UG_GENE=Satb1 /UG_TITLE=special AT-rich sequence binding protein 1	Mm.311655	NM_001163630 /// NM_001163631 /// NM_001163632 /// NM_009122	nucleus	0000122 // negative regulation of transcription from RNA polymerase II promoter // inferred from direct assay /// 0000122 // negative regulation of transcription from RNA polymerase II promoter // not recorded /// 0006325 // chromatin organization // inferred from direct assay /// 0006355 // regulation of transcription, DNA-dependent // inferred from direct assay /// 0006355 // regulation of tran…
1.08376	Cks2	CDC28 protein kinase regulatory subunit 2	gb:NM_025415.1 /DB_XREF=gi:13384803 /GEN=1110038L14Rik /FEA=FLmRNA /CNT=108 /TID=Mm.326.1 /TIER=FL+Stack /STK=44 /UG=Mm.326 /LL=66197 /DEF=Mus musculus RIKEN cDNA 1110038L14 gene (1110038L14Rik), mRNA. /PROD=RIKEN cDNA 1110038L14 /FL=gb:NM_025415.1 gb:BC022647.1	Mm.222228	NM_025415	nucleus	0007049 // cell cycle // inferred from electronic annotation /// 0007127 // meiosis I // inferred from mutant phenotype /// 0051301 // cell division // inferred from electronic annotation
1.07933	Fam148c	family with sequence similarity 148, member C	gb:AV273279 /DB_XREF=gi:16390278 /DB_XREF=AV273279 /CLONE=4932409I22 /FEA=EST /CNT=3 /TID=Mm.214534.1 /TIER=ConsEnd /STK=3 /UG=Mm.214534 /UG_TITLE=ESTs	Mm.334207	NM_198614	ND	---
1.0791	Invs	inversin	gb:NM_010569.1 /DB_XREF=gi:6754363 /GEN=Invs /FEA=FLmRNA /CNT=36 /TID=Mm.20896.1 /TIER=FL+Stack /STK=11 /UG=Mm.20896 /LL=16348 /DEF=Mus musculus inversin (Invs), mRNA. /PROD=inversin /FL=gb:AF034860.3 gb:NM_010569.1	Mm.317706	NM_010569	plasma membrane	0001822 // kidney development // inferred from mutant phenotype /// 0007275 // multicellular organismal development // inferred from electronic annotation /// 0009791 // post-embryonic development // inferred from mutant phenotype /// 0016055 // Wnt receptor signaling pathway // inferred from electronic annotation /// 0031016 // pancreas development // inferred from mutant phenotype /// 0048513 /…
1.07155	Suclg2	succinate-Coenzyme A ligase, GDP-forming, beta subunit	gb:BB757840 /DB_XREF=gi:16186064 /DB_XREF=BB757840 /CLONE=G270089M10 /FEA=EST /CNT=14 /TID=Mm.196456.1 /TIER=Stack /STK=13 /UG=Mm.196456 /LL=28021 /UG_GENE=D6Wsu120e /UG_TITLE=DNA segment, Chr 6, Wayne State University 120, expressed	Mm.426727	NM_011507	mitochondrion	0006099 // tricarboxylic acid cycle // inferred from electronic annotation /// 0008152 // metabolic process // inferred from electronic annotation
1.06616	Usp15	ubiquitin specific peptidase 15	gb:BB317801 /DB_XREF=gi:16403169 /DB_XREF=BB317801 /CLONE=B230371M02 /FEA=EST /CNT=2 /TID=Mm.213310.1 /TIER=ConsEnd /STK=2 /UG=Mm.213310 /UG_TITLE=ESTs	Mm.244209	NM_027604	cytoplasm	0006511 // ubiquitin-dependent protein catabolic process // inferred from electronic annotation /// 0019941 // modification-dependent protein catabolic process // inferred from electronic annotation
1.06226	Wdsub1	WD repeat, SAM and U-box domain containing 1	gb:BB820363 /DB_XREF=gi:16992992 /DB_XREF=BB820363 /CLONE=G830005D24 /FEA=mRNA /CNT=112 /TID=Mm.41307.1 /TIER=Stack /STK=36 /UG=Mm.41307 /LL=72137 /UG_GENE=2610014F08Rik /UG_TITLE=RIKEN cDNA 2610014F08 gene	Mm.288734	NM_001159636 /// NM_028118	cytoplasm	0016567 // protein ubiquitination // inferred from electronic annotation
1.05509	LOC675567 /// Rccd1	similar to MYC binding protein 2 /// RCC1 domain containing 1	gb:BM218704 /DB_XREF=gi:17778320 /DB_XREF=C0914G01-3 /CLONE=C0914G01 /FEA=EST /CNT=18 /TID=Mm.27529.3 /TIER=Stack /STK=10 /UG=Mm.27529 /UG_TITLE=Mus musculus, Similar to protein regulator of cytokinesis 1, clone MGC:6745 IMAGE:3592138, mRNA, complete cds	Mm.474502	NM_173445 /// XR_034180	ND	---
1.05291	Olig3	oligodendrocyte transcription factor 3	gb:NM_053008.1 /DB_XREF=gi:16507248 /GEN=Olig3 /FEA=FLmRNA /CNT=2 /TID=Mm.156946.1 /TIER=FL /STK=2 /UG=Mm.156946 /LL=94222 /DEF=Mus musculus oligodendrocyte transcription factor 3 (Olig3), mRNA. /PROD=oligodendrocyte transcription factor 3 /FL=gb:AB038698.1 gb:NM_053008.1	Mm.156946	NM_053008	nucleus	0006350 // transcription // inferred from electronic annotation /// 0045449 // regulation of transcription // inferred from electronic annotation
1.04815	Rbm26	RNA binding motif protein 26	gb:AK005802.1 /DB_XREF=gi:12838563 /FEA=FLmRNA /CNT=57 /TID=Mm.218576.1 /TIER=ConsEnd /STK=2 /UG=Mm.218576 /LL=74213 /UG_GENE=1700009P03Rik /UG_TITLE=RIKEN cDNA 1700009P03 gene /DEF=Mus musculus adult male testis cDNA, RIKEN full-length enriched library, clone:1700009P03:unclassifiable transcript, full insert sequence. /FL=gb:BC021913.1	Mm.291542	NM_134077	ND	---
1.04591	Foxo1	forkhead box O1	gb:AI462296 /DB_XREF=gi:4316326 /DB_XREF=ub62a08.x1 /CLONE=IMAGE:1382294 /FEA=FLmRNA /CNT=233 /TID=Mm.29891.1 /TIER=ConsEnd /STK=0 /UG=Mm.29891 /LL=56458 /UG_GENE=Foxo1 /UG_TITLE=forkhead box O1 /FL=gb:AF114258.1 gb:NM_019739.1 gb:AF126056.1	Mm.29891	NM_019739	nucleus	0001568 // blood vessel development // inferred from mutant phenotype /// 0006350 // transcription // inferred from electronic annotation /// 0006355 // regulation of transcription, DNA-dependent // inferred from direct assay /// 0006355 // regulation of transcription, DNA-dependent // inferred from electronic annotation /// 0006916 // anti-apoptosis // inferred from electronic annotation /// 000…
1.04382	Msi2	Musashi homolog 2 (Drosophila)	gb:NM_054043.1 /DB_XREF=gi:17157988 /GEN=Msi2h /FEA=FLmRNA /CNT=31 /TID=Mm.23878.1 /TIER=FL /STK=2 /UG=Mm.23878 /LL=76626 /DEF=Mus musculus Musashi homolog 2 (Drosophila) (Msi2h), mRNA. /PROD=Musashi homolog 2 (Drosophila) /FL=gb:AB056103.1 gb:NM_054043.1	Mm.400451	NM_054043 /// XM_001471946	cytoplasm	0048864 // stem cell development // inferred from mutant phenotype
1.03583	Lig4	ligase IV, DNA, ATP-dependent	gb:AW545311 /DB_XREF=gi:7187728 /DB_XREF=C0192B07-3 /CLONE=C0192B07 /FEA=EST /CNT=22 /TID=Mm.80584.1 /TIER=ConsEnd /STK=7 /UG=Mm.80584 /UG_TITLE=ESTs, Moderately similar to DNL4_HUMAN DNA LIGASE IV (H.sapiens)	Mm.80584	NM_176953	nucleus	0000012 // single strand break repair // inferred from electronic annotation /// 0001701 // in utero embryonic development // inferred from mutant phenotype /// 0002328 // pro-B cell differentiation // inferred from mutant phenotype /// 0006260 // DNA replication // inferred from electronic annotation /// 0006266 // DNA ligation // inferred from direct assay /// 0006266 // DNA ligation // inferre…
1.03553	Foxp2	forkhead box P2	gb:AY079003.1 /DB_XREF=gi:19335751 /GEN=Foxp2 /FEA=FLmRNA /CNT=15 /TID=Mm.133208.1 /TIER=FL /STK=1 /UG=Mm.133208 /LL=114142 /DEF=Mus musculus forkheadwinged-helix transcription factor 2 (Foxp2) mRNA, complete cds. /PROD=forkheadwinged-helix transcription factor 2 /FL=gb:AY079003.1 gb:AF339106.1 gb:NM_053242.1	Mm.332919	NM_053242 /// NM_212435	nucleus	0000122 // negative regulation of transcription from RNA polymerase II promoter // inferred from direct assay /// 0002053 // positive regulation of mesenchymal cell proliferation // inferred from genetic interaction /// 0006350 // transcription // inferred from electronic annotation /// 0006355 // regulation of transcription, DNA-dependent // inferred from electronic annotation /// 0007519 // ske…
1.03253	Mll1	myeloid/lymphoid or mixed-lineage leukemia 1	gb:AK017541.1 /DB_XREF=gi:12856828 /FEA=mRNA /CNT=154 /TID=Mm.2389.1 /TIER=Stack /STK=14 /UG=Mm.2389 /LL=17353 /UG_GENE=Mll /UG_TITLE=myeloidlymphoid or mixed-lineage leukemia /DEF=Mus musculus 8 days embryo whole body cDNA, RIKEN full-length enriched library, clone:5730410F24:myeloidlymphoid or mixed-lineage leukemia, full insert sequence.	Mm.2389	NM_001081049	nucleus	0006306 // DNA methylation // inferred from mutant phenotype /// 0006350 // transcription // inferred from electronic annotation /// 0006355 // regulation of transcription, DNA-dependent // inferred from electronic annotation /// 0006461 // protein complex assembly // inferred from electronic annotation /// 0008285 // negative regulation of cell proliferation // inferred from mutant phenotype ///…
1.02989	Csmd3	CUB and Sushi multiple domains 3	gb:BB315073 /DB_XREF=gi:9015778 /DB_XREF=BB315073 /CLONE=B230352N08 /FEA=EST /CNT=16 /TID=Mm.91418.1 /TIER=Stack /STK=11 /UG=Mm.91418 /UG_TITLE=ESTs, Weakly similar to CR2 MOUSE COMPLEMENT RECEPTOR TYPE 2 PRECURSOR (M.musculus)	Mm.309363	NM_001081391	plasma membrane	---
1.00296	Prrg1	proline rich Gla (G-carboxyglutamic acid) 1	gb:BM230193 /DB_XREF=gi:17793358 /DB_XREF=K0291F01-3 /CLONE=K0291F01 /FEA=EST /CNT=33 /TID=Mm.46993.1 /TIER=Stack /STK=8 /UG=Mm.46993 /UG_TITLE=ESTs	Mm.211712	NM_001164275 /// NM_027322 /// XM_621045 /// XM_900525 /// XM_900528 /// XM_921217 /// XM_921230 /// XM_921242	extracellular	---
0.996786	Pura	purine rich element binding protein A	gb:AV326440 /DB_XREF=gi:15406280 /DB_XREF=AV326440 /CLONE=6330411C06 /FEA=FLmRNA /CNT=76 /TID=Mm.2236.1 /TIER=Stack /STK=22 /UG=Mm.2236 /LL=19290 /UG_GENE=Pura /UG_TITLE=purine rich element binding protein A /FL=gb:AF017631.1 gb:U02098.1 gb:NM_008989.1	Mm.231802	NM_008989	nucleus	0006268 // DNA unwinding during replication // inferred from electronic annotation /// 0006268 // DNA unwinding during replication // inferred from direct assay /// 0006270 // DNA replication initiation // traceable author statement /// 0006350 // transcription // inferred from electronic annotation /// 0006915 // apoptosis // non-traceable author statement /// 0007399 // nervous system developme…
0.988442	Ano4	anoctamin 4	gb:AI463477 /DB_XREF=gi:4317507 /DB_XREF=vw62c02.x1 /CLONE=IMAGE:1248386 /FEA=EST /CNT=10 /TID=Mm.29035.1 /TIER=ConsEnd /STK=3 /UG=Mm.29035 /UG_TITLE=ESTs	Mm.236464	NM_178773	plasma membrane	0006810 // transport // inferred from electronic annotation /// 0006811 // ion transport // inferred from electronic annotation
0.981212	Rasgrp3	RAS, guanyl releasing protein 3	gb:AV024290 /DB_XREF=gi:16356397 /DB_XREF=AV024290 /CLONE=1200002A10 /FEA=EST /CNT=39 /TID=Mm.38170.1 /TIER=Stack /STK=12 /UG=Mm.38170 /UG_TITLE=ESTs, Weakly similar to T21321 hypothetical protein F25B3.3 - Caenorhabditis elegans (C.elegans)	Mm.329203	NM_207246	cytoplasm	0007242 // intracellular signaling cascade // inferred from electronic annotation /// 0007264 // small GTPase mediated signal transduction // inferred from electronic annotation /// 0007265 // Ras protein signal transduction // inferred from direct assay /// 0043087 // regulation of GTPase activity // inferred from direct assay /// 0051056 // regulation of small GTPase mediated signal transductio…
0.973968	Taf1b	TATA box binding protein (Tbp)-associated factor, RNA polymerase I, B	gb:AK015111.1 /DB_XREF=gi:12853327 /FEA=mRNA /CNT=4 /TID=Mm.39082.2 /TIER=ConsEnd /STK=0 /UG=Mm.39082 /LL=21340 /UG_GENE=Taf1b /UG_TITLE=TATA box binding protein (Tbp)-associated factor, RNA polymerase I, B /DEF=Mus musculus adult male testis cDNA, RIKEN full-length enriched library, clone:4930408G01:TATA box binding protein (Tbp)-associated factor, RNA polymerase I, B, full insert sequence.	Mm.39082	NM_020614 /// NR_028341	nucleus	0006350 // transcription // inferred from electronic annotation /// 0006360 // transcription from RNA polymerase I promoter // traceable author statement /// 0045449 // regulation of transcription // inferred from electronic annotation
0.972851	Hp1bp3	heterochromatin protein 1, binding protein 3	gb:BQ174438 /DB_XREF=gi:20349929 /DB_XREF=UI-M-DJ2-bvy-g-19-0-UI.s1 /CLONE=UI-M-DJ2-bvy-g-19-0-UI /FEA=EST /CNT=11 /TID=Mm.39817.1 /TIER=ConsEnd /STK=6 /UG=Mm.39817 /UG_TITLE=ESTs	Mm.399941	NM_001122896 /// NM_001122897 /// NM_010470	nucleus	0006334 // nucleosome assembly // inferred from electronic annotation
0.964131	Tgfbr2	transforming growth factor, beta receptor II	gb:BG793483 /DB_XREF=gi:14129053 /DB_XREF=UTSW_SM12F8 /CLONE=UTSW_SM12F8 /FEA=FLmRNA /CNT=211 /TID=Mm.23865.1 /TIER=Stack /STK=33 /UG=Mm.23865 /LL=76304 /UG_GENE=1110020H15Rik /UG_TITLE=RIKEN cDNA 1110020H15 gene /FL=gb:BC016262.1	Mm.172346	NM_009371 /// NM_029575	plasma membrane	0001569 // patterning of blood vessels // inferred from mutant phenotype /// 0001570 // vasculogenesis // inferred from mutant phenotype /// 0001701 // in utero embryonic development // inferred from mutant phenotype /// 0002053 // positive regulation of mesenchymal cell proliferation // inferred from mutant phenotype /// 0002651 // positive regulation of tolerance induction to self antigen // in…
0.962096	Zfp369	zinc finger protein 369	gb:AJ319726.1 /DB_XREF=gi:14349042 /FEA=mRNA /CNT=6 /TID=Mm.196768.1 /TIER=ConsEnd /STK=0 /UG=Mm.196768 /LL=170936 /UG_GENE=Zfp369 /DEF=Mus musculus mRNA for neurotrophin receptor interacting factor 2. /PROD=neurotrophin receptor interacting factor 2	Mm.151546	NM_178364	nucleus	0006350 // transcription // inferred from electronic annotation /// 0006355 // regulation of transcription, DNA-dependent // inferred from electronic annotation /// 0045449 // regulation of transcription // inferred from electronic annotation /// 0051726 // regulation of cell cycle // inferred from direct assay
0.961376	Bcl6b	B-cell CLL/lymphoma 6, member B	gb:NM_007528.1 /DB_XREF=gi:6671615 /GEN=Bazf /FEA=FLmRNA /CNT=32 /TID=Mm.12930.1 /TIER=FL+Stack /STK=24 /UG=Mm.12930 /LL=12029 /DEF=Mus musculus BcL6-associated zinc finger protein (Bazf), mRNA. /PROD=BcL6-associated zinc finger protein /FL=gb:AB011665.1 gb:NM_007528.1	Mm.12930	NM_007528	nucleus	0000122 // negative regulation of transcription from RNA polymerase II promoter // inferred from direct assay
0.956195	Gnas	GNAS (guanine nucleotide binding protein, alpha stimulating) complex locus	gb:BM239335 /DB_XREF=gi:17874605 /DB_XREF=K0532H06-3 /CLONE=K0532H06 /FEA=EST /CNT=3 /TID=Mm.218225.1 /TIER=ConsEnd /STK=3 /UG=Mm.218225 /UG_TITLE=ESTs	Mm.125770	NM_001077507 /// NM_001077510 /// NM_010309 /// NM_019690 /// NM_022000 /// NM_201616 /// NM_201617 /// NM_201618 /// NR_003258	plasma membrane	0001501 // skeletal system development // inferred from mutant phenotype /// 0001958 // endochondral ossification // inferred from mutant phenotype /// 0006112 // energy reserve metabolic process // inferred from mutant phenotype /// 0007165 // signal transduction // inferred from electronic annotation /// 0007186 // G-protein coupled receptor protein signaling pathway // traceable author stateme…
0.954241	Anxa7	annexin A7	gb:BC008997.1 /DB_XREF=gi:14290463 /FEA=FLmRNA /CNT=346 /TID=Mm.20794.1 /TIER=FL+Stack /STK=81 /UG=Mm.20794 /LL=11750 /UG_GENE=Anxa7 /DEF=Mus musculus, annexin A7, clone MGC:6143 IMAGE:3157926, mRNA, complete cds. /PROD=annexin A7 /FL=gb:NM_009674.1 gb:L13129.1 gb:BC008997.1	Mm.280231	NM_001110794 /// NM_009674	cytoplasm	0006874 // cellular calcium ion homeostasis // inferred from mutant phenotype /// 0007599 // hemostasis // inferred from mutant phenotype /// 0008283 // cell proliferation // inferred from mutant phenotype /// 0008360 // regulation of cell shape // inferred from mutant phenotype /// 0009651 // response to salt stress // inferred from mutant phenotype /// 0009992 // cellular water homeostasis // i…
0.953494	Trpc3	transient receptor potential cation channel, subfamily C, member 3	gb:NM_019510.1 /DB_XREF=gi:9507206 /GEN=Trrp3 /FEA=FLmRNA /CNT=58 /TID=Mm.74363.1 /TIER=FL+Stack /STK=41 /UG=Mm.74363 /LL=22065 /DEF=Mus musculus transient receptor protein 3 (Trrp3), mRNA. /PROD=transient receptor protein 3 /FL=gb:NM_019510.1 gb:AF190645.1	Mm.74363	NM_019510	plasma membrane	0006810 // transport // inferred from electronic annotation /// 0006811 // ion transport // inferred from electronic annotation /// 0006816 // calcium ion transport // inferred from electronic annotation /// 0055085 // transmembrane transport // inferred from electronic annotation
0.952213	Supt16h	suppressor of Ty 16 homolog (S. cerevisiae)	gb:BC012433.1 /DB_XREF=gi:15214614 /FEA=FLmRNA /CNT=92 /TID=Mm.45286.1 /TIER=FL /STK=6 /UG=Mm.45286 /LL=114741 /UG_GENE=Supt16h /DEF=Mus musculus, clone MGC:12140 IMAGE:3710708, mRNA, complete cds. /PROD=Unknown (protein for MGC:12140) /FL=gb:NM_033618.1 gb:BC012433.1 gb:AF323667.1	Mm.21662	NM_033618	nucleus	0006260 // DNA replication // inferred from electronic annotation /// 0006281 // DNA repair // inferred from electronic annotation /// 0006350 // transcription // inferred from electronic annotation /// 0006974 // response to DNA damage stimulus // inferred from electronic annotation /// 0007601 // visual perception // inferred from mutant phenotype /// 0007601 // visual perception // inferred fr…
0.938932	Peli2	pellino 2	gb:BM121149 /DB_XREF=gi:17089175 /DB_XREF=L0949A10-3 /CLONE=L0949A10 /FEA=EST /CNT=29 /TID=Mm.17370.1 /TIER=Stack /STK=23 /UG=Mm.17370 /UG_TITLE=ESTs	Mm.296457	NM_033602	cytoplasm	---
0.927014	Casp7	caspase 7	gb:NM_007611.1 /DB_XREF=gi:6680849 /GEN=Casp7 /FEA=FLmRNA /CNT=78 /TID=Mm.35687.1 /TIER=FL+Stack /STK=49 /UG=Mm.35687 /LL=12369 /DEF=Mus musculus caspase 7 (Casp7), mRNA. /PROD=caspase 7 /FL=gb:D86353.1 gb:NM_007611.1 gb:BC005428.1	Mm.35687	NM_007611	cytoplasm	0001836 // release of cytochrome c from mitochondria // inferred from genetic interaction /// 0006508 // proteolysis // inferred from reviewed computational analysis /// 0006508 // proteolysis // inferred from electronic annotation /// 0006915 // apoptosis // inferred from electronic annotation /// 0006917 // induction of apoptosis // inferred from genetic interaction /// 0006917 // induction of …
0.922919	Atxn1l	ataxin 1-like	gb:BM223036 /DB_XREF=gi:17783868 /DB_XREF=K0130E01-3 /CLONE=K0130E01 /FEA=EST /CNT=49 /TID=Mm.17096.1 /TIER=Stack /STK=12 /UG=Mm.17096 /LL=101396 /UG_GENE=AW558552 /UG_TITLE=expressed sequence AW558552	Mm.276770	NM_001080930	nucleus	---
0.915174	Pex5	peroxisomal biogenesis factor 5	gb:NM_008995.1 /DB_XREF=gi:6679580 /GEN=Pex5 /FEA=FLmRNA /CNT=9 /TID=Mm.22418.1 /TIER=FL /STK=1 /UG=Mm.22418 /LL=19305 /DEF=Mus musculus peroxin 5 (Pex5), mRNA. /PROD=peroxisome receptor 1 /FL=gb:NM_008995.1	Mm.22418	NM_008995 /// NM_175933	other organelles	0000038 // very-long-chain fatty acid metabolic process // inferred from mutant phenotype /// 0001764 // neuron migration // inferred from mutant phenotype /// 0006625 // protein targeting to peroxisome // traceable author statement /// 0006635 // fatty acid beta-oxidation // inferred from mutant phenotype /// 0006810 // transport // inferred from electronic annotation /// 0007005 // mitochondrio…
0.910233	Eraf	erythroid associated factor	gb:NM_133245.1 /DB_XREF=gi:18875417 /GEN=Eraf /FEA=FLmRNA /CNT=47 /TID=Mm.218857.1 /TIER=FL+Stack /STK=23 /UG=Mm.218857 /LL=170812 /DEF=Mus musculus erythroid associated factor (Eraf), mRNA. /PROD=erythroid associated factor /FL=gb:AF060220.1 gb:AF364516.1 gb:NM_133245.1	Mm.423023	NM_133245	cytoplasm	0006457 // protein folding // inferred from direct assay /// 0006457 // protein folding // inferred from electronic annotation /// 0020027 // hemoglobin metabolic process // inferred from electronic annotation /// 0030097 // hemopoiesis // inferred from electronic annotation /// 0030218 // erythrocyte differentiation // inferred from mutant phenotype /// 0050821 // protein stabilization // inferr…
0.908543	Ppp1r10	protein phosphatase 1, regulatory subunit 10	gb:BM942729 /DB_XREF=gi:19402592 /DB_XREF=UI-M-CG0p-bde-g-09-0-UI.r1 /CLONE=UI-M-CG0p-bde-g-09-0-UI /FEA=mRNA /CNT=31 /TID=Mm.75983.1 /TIER=ConsEnd /STK=1 /UG=Mm.75983 /LL=66450 /UG_GENE=2610025H06Rik /UG_TITLE=RIKEN cDNA 2610025H06 gene	Mm.29385	NM_001163818 /// NM_175934	nucleus	0006350 // transcription // inferred from electronic annotation
0.907762	Golga1	golgi autoantigen, golgin subfamily a, 1	gb:BC024637.1 /DB_XREF=gi:19354260 /FEA=mRNA /CNT=12 /TID=Mm.131098.1 /TIER=ConsEnd /STK=0 /UG=Mm.131098 /LL=76899 /UG_GENE=0710001G09Rik /UG_TITLE=RIKEN cDNA 0710001G09 gene /DEF=Mus musculus, RIKEN cDNA 0710001G09 gene, clone IMAGE:4503915, mRNA.	Mm.131098	NM_029793	other organelles	---
0.907218	Cd93	CD93 antigen	gb:NM_010740.1 /DB_XREF=gi:6754577 /GEN=Ly68 /FEA=FLmRNA /CNT=29 /TID=Mm.681.1 /TIER=FL+Stack /STK=8 /UG=Mm.681 /LL=17064 /DEF=Mus musculus lymphocyte antigen 68 (Ly68), mRNA. /PROD=lymphocyte antigen 68 /FL=gb:NM_010740.1 gb:AF081789.1	Mm.681	NM_010740	plasma membrane	0007155 // cell adhesion // inferred from electronic annotation /// 0016337 // cell-cell adhesion // inferred from sequence or structural similarity /// 0016337 // cell-cell adhesion // inferred from electronic annotation
0.896672	Qtrt1	queuine tRNA-ribosyltransferase 1	gb:NM_021888.1 /DB_XREF=gi:11230787 /GEN=Tgut-pending /FEA=FLmRNA /CNT=100 /TID=Mm.24178.1 /TIER=FL+Stack /STK=68 /UG=Mm.24178 /LL=60507 /DEF=Mus musculus tRNA-guanine transglycosylase (Tgut-pending), mRNA. /PROD=tRNA-guanine transglycosylase /FL=gb:AB034632.1 gb:NM_021888.1	Mm.436579	NM_021888	nucleus	0006400 // tRNA modification // inferred from electronic annotation /// 0008033 // tRNA processing // inferred from electronic annotation /// 0008616 // queuosine biosynthetic process // inferred from direct assay /// 0008616 // queuosine biosynthetic process // inferred from electronic annotation
0.89196	Cdh7	cadherin 7, type 2	gb:AV327883 /DB_XREF=gi:15406313 /DB_XREF=AV327883 /CLONE=6330437C15 /FEA=EST /CNT=5 /TID=Mm.213407.1 /TIER=ConsEnd /STK=5 /UG=Mm.213407 /UG_TITLE=ESTs	Mm.213407	NM_172853	plasma membrane	0007155 // cell adhesion // inferred from electronic annotation /// 0007156 // homophilic cell adhesion // inferred from electronic annotation
0.890596	Creb1	cAMP responsive element binding protein 1	gb:AV016085 /DB_XREF=gi:16356298 /DB_XREF=AV016085 /CLONE=1110063D23 /FEA=FLmRNA /CNT=38 /TID=Mm.1376.2 /TIER=Stack /STK=8 /UG=Mm.1376 /LL=12912 /UG_GENE=Creb1 /UG_TITLE=cAMP responsive element binding protein 1 /FL=gb:NM_133828.1 gb:BC021649.1	Mm.466618	NM_001037726 /// NM_009952 /// NM_133828	nucleus	0006350 // transcription // inferred from electronic annotation /// 0006355 // regulation of transcription, DNA-dependent // inferred from direct assay /// 0006355 // regulation of transcription, DNA-dependent // inferred from electronic annotation /// 0006468 // protein amino acid phosphorylation // not recorded /// 0006468 // protein amino acid phosphorylation // inferred from electronic annota…
0.889081	Scrt2	scratch homolog 2, zinc finger protein (Drosophila)	gb:BG807042 /DB_XREF=gi:17954001 /DB_XREF=2044-43 /FEA=EST /CNT=8 /TID=Mm.45098.1 /TIER=ConsEnd /STK=4 /UG=Mm.45098 /LL=99304 /UG_GENE=AW060659 /UG_TITLE=expressed sequence AW060659	Mm.214317	NM_001160410 /// XM_619828 /// XM_904795	nucleus	0006350 // transcription // inferred from electronic annotation /// 0045449 // regulation of transcription // inferred from electronic annotation
0.88565	Syne1	synaptic nuclear envelope 1	gb:BI734306 /DB_XREF=gi:15711319 /DB_XREF=603351228F1 /CLONE=IMAGE:5358751 /FEA=EST /CNT=19 /TID=Mm.29815.3 /TIER=Stack /STK=12 /UG=Mm.29815 /UG_TITLE=Mus musculus, clone MGC:6545 IMAGE:2655444, mRNA, complete cds	Mm.331626	NM_001079686 /// NM_022027 /// NM_153399	nucleus	0007030 // Golgi organization // inferred from electronic annotation /// 0040023 // establishment of nucleus localization // inferred from mutant phenotype /// 0042692 // muscle cell differentiation // inferred from electronic annotation
0.880153	Stom	stomatin	gb:BB782444 /DB_XREF=gi:16943144 /DB_XREF=BB782444 /CLONE=G430080L16 /FEA=EST /CNT=9 /TID=Mm.4441.5 /TIER=Stack /STK=9 /UG=Mm.4441 /LL=13830 /UG_GENE=Epb7.2 /UG_TITLE=erythrocyte protein band 7.2	Mm.295284	NM_013515	cytoskeleton	0051260 // protein homooligomerization // inferred from electronic annotation /// 0051260 // protein homooligomerization // inferred from sequence or structural similarity
0.877048	Sass6	spindle assembly 6 homolog (C. elegans)	gb:AK013338.1 /DB_XREF=gi:12850639 /FEA=mRNA /CNT=9 /TID=Mm.133329.1 /TIER=ConsEnd /STK=2 /UG=Mm.133329 /LL=72776 /UG_GENE=2810453L12Rik /UG_TITLE=RIKEN cDNA 2810453L12 gene /DEF=Mus musculus 10, 11 days embryo whole body cDNA, RIKEN full-length enriched library, clone:2810453L12:hypothetical protein, full insert sequence.	Mm.440836	NM_028349	cytoskeleton	0007049 // cell cycle // inferred from electronic annotation /// 0051298 // centrosome duplication // inferred from electronic annotation
0.876205	Clspn	claspin homolog (Xenopus laevis)	gb:BG067086 /DB_XREF=gi:12549655 /DB_XREF=H3050D09-3 /CLONE=H3050D09 /FEA=EST /CNT=27 /TID=Mm.27501.1 /TIER=Stack /STK=12 /UG=Mm.27501 /LL=97173 /UG_GENE=C85083 /UG_TITLE=expressed sequence C85083	Mm.243962	NM_175554	nucleus	0000076 // DNA replication checkpoint // not recorded /// 0006281 // DNA repair // inferred from electronic annotation /// 0006974 // response to DNA damage stimulus // inferred from electronic annotation /// 0007049 // cell cycle // inferred from electronic annotation
0.872516	Ampd3	adenosine monophosphate deaminase 3	gb:D85596.1 /DB_XREF=gi:2094764 /GEN=AMPD3 /FEA=FLmRNA /CNT=54 /TID=Mm.3238.1 /TIER=FL+Stack /STK=33 /UG=Mm.3238 /LL=11717 /DEF=Mouse mRNA for AMP deaminase H-type, complete cds. /PROD=AMP deaminase H-type /FL=gb:NM_009667.1 gb:D85596.1	Mm.3238	NM_009667	ND	0006144 // purine base metabolic process // inferred from electronic annotation /// 0009117 // nucleotide metabolic process // inferred from electronic annotation /// 0009168 // purine ribonucleoside monophosphate biosynthetic process // inferred from electronic annotation
0.871322	Xlr3a /// Xlr3b /// Xlr3c	X-linked lymphocyte-regulated 3A /// X-linked lymphocyte-regulated 3B /// X-linked lymphocyte-regulated 3C	gb:NM_011726.1 /DB_XREF=gi:6756016 /GEN=Xlr3a /FEA=FLmRNA /CNT=7 /TID=Mm.195091.1 /TIER=FL /STK=6 /UG=Mm.195091 /LL=22445 /DEF=Mus musculus X-linked lymphocyte-regulated 3a (Xlr3a), mRNA. /PROD=X-linked lymphocyte-regulated 3a /FL=gb:U02599.1 gb:NM_011726.1	Mm.336117	NM_001081643 /// NM_001110784 /// NM_011726 /// NM_011727 /// XM_001471591 /// XM_001471670	ND	---
0.869036	Psmd1	Proteasome (prosome, macropain) 26S subunit, non-ATPase, 1	gb:BM218697 /DB_XREF=gi:17778310 /DB_XREF=C0914F01-3 /CLONE=C0914F01 /FEA=EST /CNT=2 /TID=Mm.217846.1 /TIER=ConsEnd /STK=2 /UG=Mm.217846 /UG_TITLE=ESTs	Mm.280013	NM_027357	cytoplasm	0042176 // regulation of protein catabolic process // inferred from electronic annotation
0.864923	LOC638050 /// Zbtb40	similar to zinc finger and BTB domain containing 40 /// zinc finger and BTB domain containing 40	gb:BM231844 /DB_XREF=gi:17867114 /DB_XREF=K0315C07-3 /CLONE=K0315C07 /FEA=EST /CNT=32 /TID=Mm.31068.1 /TIER=Stack /STK=21 /UG=Mm.31068 /UG_TITLE=ESTs, Weakly similar to EVI1 MOUSE ECOTROPIC VIRUS INTEGRATION 1 SITE PROTEIN (M.musculus)	Mm.31068	NM_198248 /// XM_913925	ND	---
0.862872	Rpia	ribose 5-phosphate isomerase A	gb:NM_009075.1 /DB_XREF=gi:6677766 /GEN=Rpia /FEA=FLmRNA /CNT=49 /TID=Mm.17905.1 /TIER=FL+Stack /STK=25 /UG=Mm.17905 /LL=19895 /DEF=Mus musculus ribose 5-phosphate isomerase A (Rpia), mRNA. /PROD=ribose 5-phosphate isomerase A /FL=gb:L35034.1 gb:NM_009075.1	Mm.17905	NM_009075	other organelles	0009052 // pentose-phosphate shunt, non-oxidative branch // inferred from electronic annotation
0.862262	Emid2	EMI domain containing 2	gb:BC002218.1 /DB_XREF=gi:12805484 /FEA=FLmRNA /CNT=6 /TID=Mm.3127.2 /TIER=FL /STK=3 /UG=Mm.3127 /LL=140709 /UG_GENE=Emu2-pending /DEF=Mus musculus, clone MGC:7475 IMAGE:3490530, mRNA, complete cds. /PROD=Unknown (protein for MGC:7475) /FL=gb:BC002218.1	Mm.295020	NM_024474	extracellular	0010811 // positive regulation of cell-substrate adhesion // inferred from direct assay
0.846452	Fndc4	fibronectin type III domain containing 4	gb:BC027164.1 /DB_XREF=gi:20071637 /FEA=FLmRNA /CNT=61 /TID=Mm.40009.1 /TIER=FL+Stack /STK=17 /UG=Mm.40009 /LL=64339 /UG_GENE=2810430J06Rik /DEF=Mus musculus, RIKEN cDNA 2810430J06 gene, clone MGC:35836 IMAGE:4953822, mRNA, complete cds. /PROD=RIKEN cDNA 2810430J06 gene /FL=gb:AB030187.1 gb:BC027164.1 gb:NM_022424.1	Mm.292544	NM_022424	plasma membrane	---
0.845175	Gm7901 /// Gm8096 /// Gm8341 /// Gm9252 /// Phgdh	3-phosphoglycerate dehydrogenase pseudogene /// predicted gene 8096 /// predicted gene 8341 /// predicted gene 9252 /// 3-phosphoglycerate dehydrogenase	gb:L21027.1 /DB_XREF=gi:398584 /GEN=A10 /FEA=mRNA /CNT=284 /TID=Mm.16898.1 /TIER=Stack /STK=149 /UG=Mm.16898 /LL=50895 /UG_TITLE=3-phosphoglycerate dehydrogenase /DEF=Mus musculus A10 mRNA, partial cds.	Mm.16898	NM_016966 /// XR_001871 /// XR_001935 /// XR_030810 /// XR_030923 /// XR_031621 /// XR_032525 /// XR_035655	ND	0006541 // glutamine metabolic process // inferred from mutant phenotype /// 0006544 // glycine metabolic process // inferred from mutant phenotype /// 0006563 // L-serine metabolic process // inferred from mutant phenotype /// 0006564 // L-serine biosynthetic process // inferred from electronic annotation /// 0006566 // threonine metabolic process // inferred from mutant phenotype /// 0008152 //…
0.844964	Snrnp70	small nuclear ribonucleoprotein 70 (U1)	gb:BC002169.1 /DB_XREF=gi:12805394 /FEA=FLmRNA /CNT=140 /TID=Mm.141775.1 /TIER=FL+Stack /STK=118 /UG=Mm.141775 /LL=20637 /UG_GENE=Snrp70 /DEF=Mus musculus, clone MGC:7333 IMAGE:3486572, mRNA, complete cds. /PROD=Unknown (protein for MGC:7333) /FL=gb:BC002169.1	Mm.216386	NM_009224	nucleus	0000398 // nuclear mRNA splicing, via spliceosome // inferred from sequence or structural similarity /// 0043484 // regulation of RNA splicing // inferred from electronic annotation /// 0043484 // regulation of RNA splicing // inferred from sequence or structural similarity
0.844581	Uhrf1	ubiquitin-like, containing PHD and RING finger domains, 1	gb:BB702754 /DB_XREF=gi:16051578 /DB_XREF=BB702754 /CLONE=7420444B20 /FEA=FLmRNA /CNT=340 /TID=Mm.42196.1 /TIER=Stack /STK=12 /UG=Mm.42196 /LL=18140 /UG_GENE=Np95 /UG_TITLE=nuclear protein 95 /FL=gb:NM_010931.1 gb:D87908.1 gb:BC022167.1 gb:AF274046.1	Mm.42196	NM_001111078 /// NM_001111079 /// NM_001111080 /// NM_010931	nucleus	0006281 // DNA repair // inferred from electronic annotation /// 0006350 // transcription // inferred from electronic annotation /// 0006974 // response to DNA damage stimulus // inferred from electronic annotation /// 0007049 // cell cycle // inferred from electronic annotation /// 0007275 // multicellular organismal development // inferred from electronic annotation /// 0008283 // cell prolifer…
0.838496	Asph	aspartate-beta-hydroxylase	gb:BB410403 /DB_XREF=gi:16423237 /DB_XREF=BB410403 /CLONE=C430018B11 /FEA=FLmRNA /CNT=82 /TID=Mm.3088.1 /TIER=Stack /STK=18 /UG=Mm.3088 /LL=65973 /UG_GENE=Asph /UG_TITLE=aspartate-beta-hydroxylase /FL=gb:AF289487.1 gb:NM_023066.1 gb:AF289486.1	Mm.222206	NM_023066 /// NM_133723	other organelles	0006810 // transport // inferred from electronic annotation /// 0007389 // pattern specification process // inferred from mutant phenotype /// 0008285 // negative regulation of cell proliferation // inferred from genetic interaction /// 0018193 // peptidyl-amino acid modification // inferred from electronic annotation /// 0035108 // limb morphogenesis // inferred from mutant phenotype /// 0042264…
0.835299	Lsm1	LSM1 homolog, U6 small nuclear RNA associated (S. cerevisiae)	gb:BB372680 /DB_XREF=gi:16407098 /DB_XREF=BB372680 /CLONE=C130066G14 /FEA=EST /CNT=4 /TID=Mm.155540.1 /TIER=ConsEnd /STK=4 /UG=Mm.155540 /UG_TITLE=ESTs	Mm.30198	NM_026032	nucleus	0006397 // mRNA processing // inferred from electronic annotation /// 0008380 // RNA splicing // inferred from electronic annotation
0.832049	Mtap	methylthioadenosine phosphorylase	gb:AB056100.1 /DB_XREF=gi:13111475 /GEN=mtap /FEA=FLmRNA /CNT=98 /TID=Mm.28500.1 /TIER=FL /STK=1 /UG=Mm.28500 /LL=66902 /DEF=Mus musculus mtap mRNA for methylthioadenosine phosphorylase, complete cds. /PROD=methylthioadenosine phosphorylase /FL=gb:AB056100.1 gb:BC003858.1	Mm.28500	NM_024433	nucleus	0009116 // nucleoside metabolic process // inferred from electronic annotation
0.830263	Trmu	tRNA 5-methylaminomethyl-2-thiouridylate methyltransferase	gb:AK005541.1 /DB_XREF=gi:12838168 /FEA=mRNA /CNT=66 /TID=Mm.46649.1 /TIER=Stack /STK=41 /UG=Mm.46649 /LL=72026 /UG_GENE=1600025P05Rik /UG_TITLE=RIKEN cDNA 1600025P05 gene /DEF=Mus musculus adult female placenta cDNA, RIKEN full-length enriched library, clone:1600025P05:homolog to PROBABLE TRNA (5-METHYLAMINOMETHYL-2-THIOURIDYLATE)-METHYLTRANSFERASE (EC 2.1.1.61), full insert sequence.	Mm.158211	NM_028063	cytoplasm	0008033 // tRNA processing // inferred from electronic annotation
0.821506	Dcun1d1 /// LOC100046841	DCN1, defective in cullin neddylation 1, domain containing 1 (S. cerevisiae) /// similar to RP42	gb:AV048122 /DB_XREF=gi:4867787 /DB_XREF=AV048122 /CLONE=1700072P13 /FEA=FLmRNA /CNT=99 /TID=Mm.30127.2 /TIER=Stack /STK=18 /UG=Mm.30127 /LL=54339 /UG_GENE=Tes3-ps /UG_TITLE=testis derived transcript 3, pseudogene /FL=gb:BC020161.1	Mm.379305	NM_033623 /// XM_001476879	cytoplasm	0019941 // modification-dependent protein catabolic process // inferred from electronic annotation
0.820798	Eefsec	eukaryotic elongation factor, selenocysteine-tRNA-specific	gb:NM_023060.1 /DB_XREF=gi:12746441 /GEN=Eefsec /FEA=FLmRNA /CNT=107 /TID=Mm.38885.1 /TIER=FL+Stack /STK=62 /UG=Mm.38885 /LL=65967 /DEF=Mus musculus eukaryotic elongation factor, selenocysteine-tRNA-specific (Eefsec), mRNA. /PROD=MJ0495-like protein SelB /FL=gb:AF268871.1 gb:NM_023060.1 gb:BC024915.1 gb:AF283518.1	Mm.333237	NM_023060	nucleus	0001514 // selenocysteine incorporation // inferred from direct assay /// 0001514 // selenocysteine incorporation // inferred from mutant phenotype /// 0006412 // translation // inferred from electronic annotation
0.817647	Itga4	integrin alpha 4	gb:BB205589 /DB_XREF=gi:16351997 /DB_XREF=BB205589 /CLONE=A430066O12 /FEA=EST /CNT=30 /TID=Mm.122709.1 /TIER=Stack /STK=11 /UG=Mm.122709 /UG_TITLE=ESTs	Mm.31903	NM_010576	plasma membrane	0001974 // blood vessel remodeling // inferred from mutant phenotype /// 0007155 // cell adhesion // inferred from mutant phenotype /// 0007155 // cell adhesion // inferred from electronic annotation /// 0007157 // heterophilic cell adhesion // inferred from mutant phenotype /// 0007159 // leukocyte adhesion // inferred from mutant phenotype /// 0007159 // leukocyte adhesion // inferred from elec…
0.814634	Slc7a1	solute carrier family 7 (cationic amino acid transporter, y+ system), member 1	gb:NM_007513.1 /DB_XREF=gi:6671595 /GEN=Slc7a1 /FEA=FLmRNA /CNT=5 /TID=Mm.5255.1 /TIER=FL /STK=2 /UG=Mm.5255 /LL=11987 /DEF=Mus musculus solute carrier family 7 (cationic amino acid transporter, y+ system), member 1 (Slc7a1), mRNA. /PROD=amino acid transporter, cationic 1 /FL=gb:NM_007513.1 gb:M26687.1	Mm.275489	NM_007513	plasma membrane	0006810 // transport // inferred from electronic annotation /// 0006865 // amino acid transport // inferred from electronic annotation /// 0015809 // arginine transport // inferred from direct assay /// 0032006 // regulation of TOR signaling pathway // inferred from electronic annotation /// 0055085 // transmembrane transport // inferred from electronic annotation
0.810088	Iqsec1	IQ motif and Sec7 domain 1	gb:BB282083 /DB_XREF=gi:16401346 /DB_XREF=BB282083 /CLONE=A930035E24 /FEA=mRNA /CNT=45 /TID=Mm.40574.1 /TIER=Stack /STK=10 /UG=Mm.40574 /UG_TITLE=Mus musculus, Similar to KIAA0763 gene product, clone IMAGE:4503056, mRNA, partial cds	Mm.196943	NM_001134383 /// NM_001134384 /// XM_001479632 /// XM_001480423	other organelles	0032012 // regulation of ARF protein signal transduction // inferred from electronic annotation
0.809121	Ptpn14	protein tyrosine phosphatase, non-receptor type 14	gb:BB794593 /DB_XREF=gi:16964212 /DB_XREF=BB794593 /CLONE=G431001A21 /FEA=EST /CNT=41 /TID=Mm.103369.1 /TIER=Stack /STK=15 /UG=Mm.103369 /UG_TITLE=ESTs	Mm.4498	NM_008976	cytoplasm	0006470 // protein amino acid dephosphorylation // inferred from electronic annotation /// 0016311 // dephosphorylation // inferred from electronic annotation
0.809019	St3gal2	ST3 beta-galactoside alpha-2,3-sialyltransferase 2	gb:BG060714 /DB_XREF=gi:12529481 /DB_XREF=L0906H12-3 /CLONE=L0906H12 /FEA=FLmRNA /CNT=104 /TID=Mm.200388.1 /TIER=Stack /STK=15 /UG=Mm.200388 /LL=20444 /UG_GENE=Siat5 /UG_TITLE=sialyltransferase 5 /FL=gb:BC015264.1 gb:NM_009179.1	Mm.200388	NM_009179 /// NM_178048	other organelles	0006486 // protein amino acid glycosylation // inferred from electronic annotation
0.791347	Naf1	nuclear assembly factor 1 homolog (S. cerevisiae)	gb:BM502329 /DB_XREF=gi:18663221 /DB_XREF=ii36g06.x1 /CLONE=IMAGE:5943755 /FEA=mRNA /CNT=86 /TID=Mm.22496.1 /TIER=Stack /STK=70 /UG=Mm.22496 /UG_TITLE=Mus musculus, clone IMAGE:4935129, mRNA, partial cds	Mm.334561	NM_001163564 /// XR_032374 /// XR_032626	nucleus	0006364 // rRNA processing // inferred from electronic annotation /// 0042254 // ribosome biogenesis // inferred from electronic annotation /// 0042254 // ribosome biogenesis // inferred from sequence or structural similarity
0.785425	Paqr8	progestin and adipoQ receptor family member VIII	gb:AI530667 /DB_XREF=gi:4444802 /DB_XREF=mp78g12.y1 /CLONE=IMAGE:575398 /FEA=mRNA /CNT=23 /TID=Mm.40780.1 /TIER=ConsEnd /STK=0 /UG=Mm.40780 /LL=74229 /UG_GENE=1700019B16Rik /UG_TITLE=RIKEN cDNA 1700019B16 gene	Mm.40780	NM_028829	plasma membrane	0007275 // multicellular organismal development // inferred from electronic annotation /// 0030154 // cell differentiation // inferred from electronic annotation /// 0048477 // oogenesis // inferred from electronic annotation
0.785269	Map2k7	mitogen-activated protein kinase kinase 7	gb:U74463.1 /DB_XREF=gi:2462786 /GEN=MKK7 /FEA=FLmRNA /CNT=5 /TID=Mm.3906.3 /TIER=FL /STK=2 /UG=Mm.3906 /LL=26400 /DEF=Mus musculus MAP kinase kinase MKK7a (MKK7) mRNA, complete cds. /PROD=MKK7a /FL=gb:AF060944.1 gb:U74464.1 gb:U74463.1	Mm.3906	NM_001042557 /// NM_001164172 /// NM_011944	cytoplasm	0006468 // protein amino acid phosphorylation // inferred from electronic annotation /// 0006950 // response to stress // inferred from direct assay /// 0051403 // stress-activated MAPK cascade // inferred from direct assay
0.780618	Mosc2	MOCO sulphurase C-terminal domain containing 2	gb:NM_133684.1 /DB_XREF=gi:19526847 /GEN=2810484M10Rik /FEA=FLmRNA /CNT=147 /TID=Mm.177724.1 /TIER=FL+Stack /STK=70 /UG=Mm.177724 /LL=67247 /DEF=Mus musculus RIKEN cDNA 2810484M10 gene (2810484M10Rik), mRNA. /PROD=RIKEN cDNA 2810484M10 /FL=gb:BC006888.1 gb:NM_133684.1	Mm.177724	NM_133684	mitochondrion	0055114 // oxidation reduction // inferred from electronic annotation
0.779509	Creg1	cellular repressor of E1A-stimulated genes 1	gb:NM_011804.1 /DB_XREF=gi:6753519 /GEN=Creg /FEA=FLmRNA /CNT=313 /TID=Mm.459.1 /TIER=FL+Stack /STK=161 /UG=Mm.459 /LL=23850 /DEF=Mus musculus cellular repressor of E1A-stimulated genes (Creg), mRNA. /PROD=cellular repressor of E1A-stimulated genes /FL=gb:NM_011804.1 gb:AF084524.1 gb:BC027426.1	Mm.294885	NM_011804	nucleus	0006355 // regulation of transcription, DNA-dependent // inferred from direct assay /// 0040008 // regulation of growth // inferred from electronic annotation
0.77782	Cltc	clathrin, heavy polypeptide (Hc)	gb:BM213151 /DB_XREF=gi:17770943 /DB_XREF=C0832C12-3 /CLONE=C0832C12 /FEA=EST /CNT=12 /TID=Mm.214732.1 /TIER=Stack /STK=8 /UG=Mm.214732 /UG_TITLE=ESTs, Weakly similar to TYROSINE-PROTEIN KINASE JAK3 (M.musculus)	Mm.476735	NM_001003908	cytoplasm	0006886 // intracellular protein transport // inferred from electronic annotation /// 0016192 // vesicle-mediated transport // inferred from electronic annotation
0.772272	Inpp5b	inositol polyphosphate-5-phosphatase B	gb:AY007563.1 /DB_XREF=gi:15418717 /FEA=FLmRNA /CNT=53 /TID=Mm.25777.2 /TIER=FL+Stack /STK=36 /UG=Mm.25777 /LL=16330 /UG_GENE=Inpp5b /DEF=Mus musculus inositol polyphosphate 5-phosphatase II isoform mRNA, complete cds, alternatively spliced. /PROD=inositol polyphosphate 5-phosphatase II isoform /FL=gb:AY007563.1	Mm.296202	NM_008385	cytoplasm	0007165 // signal transduction // inferred from electronic annotation /// 0007283 // spermatogenesis // inferred from mutant phenotype /// 0030317 // sperm motility // inferred from mutant phenotype /// 0070613 // regulation of protein processing // inferred from mutant phenotype
0.767829	Tmem108	transmembrane protein 108	gb:BB431028 /DB_XREF=gi:16424131 /DB_XREF=BB431028 /CLONE=C630036E16 /FEA=EST /CNT=2 /TID=Mm.44519.1 /TIER=ConsEnd /STK=2 /UG=Mm.44519 /UG_TITLE=ESTs	Mm.384704	NM_178638	plasma membrane	---
0.764991	Efnb1	ephrin B1	gb:BC006797.1 /DB_XREF=gi:13905027 /FEA=FLmRNA /CNT=14 /TID=Mm.3374.2 /TIER=FL /STK=6 /UG=Mm.3374 /LL=13641 /UG_GENE=Efnb1 /DEF=Mus musculus, ephrin B1, clone MGC:11458 IMAGE:2648527, mRNA, complete cds. /PROD=ephrin B1 /FL=gb:BC006797.1	Mm.3374	NM_010110	plasma membrane	0001755 // neural crest cell migration // inferred from mutant phenotype /// 0007275 // multicellular organismal development // inferred from electronic annotation /// 0007399 // nervous system development // inferred from electronic annotation /// 0007411 // axon guidance // inferred from mutant phenotype /// 0009880 // embryonic pattern specification // inferred from mutant phenotype /// 003015…
0.764871	Sh2d5	SH2 domain containing 5	gb:AV347995 /DB_XREF=gi:15406648 /DB_XREF=AV347995 /CLONE=6430629P17 /FEA=EST /CNT=16 /TID=Mm.44613.1 /TIER=Stack /STK=11 /UG=Mm.44613 /UG_TITLE=ESTs	---	NM_001099631 /// XM_357399 /// XM_914492 /// XM_979356	ND	---
0.758151	Gtf2e1	general transcription factor II E, polypeptide 1 (alpha subunit)	gb:AK011543.1 /DB_XREF=gi:12847733 /FEA=mRNA /CNT=140 /TID=Mm.26893.1 /TIER=Stack /STK=104 /UG=Mm.26893 /LL=74197 /UG_GENE=Gtf2e1 /UG_TITLE=general transcription factor II E, polypeptide 1 (alpha subunit, 56kDa) /DEF=Mus musculus 10 days embryo whole body cDNA, RIKEN full-length enriched library, clone:2610024P03:homolog to GENERAL TRANSCRIPTION FACTOR IIE 56 KDA SUBUNIT, full insert sequence.	Mm.287795	NM_028812	nucleus	0006350 // transcription // inferred from electronic annotation /// 0006367 // transcription initiation from RNA polymerase II promoter // inferred from electronic annotation /// 0045449 // regulation of transcription // inferred from electronic annotation
0.757904	Wwc2	WW, C2 and coiled-coil domain containing 2	gb:NM_133791.1 /DB_XREF=gi:19526991 /GEN=C85457 /FEA=FLmRNA /CNT=244 /TID=Mm.21514.1 /TIER=FL+Stack /STK=53 /UG=Mm.21514 /LL=97466 /DEF=Mus musculus expressed sequence C85457 (C85457), mRNA. /PROD=expressed sequence C85457 /FL=gb:NM_133791.1	Mm.235074	NM_133791	ND	---
0.757038	Pias4	protein inhibitor of activated STAT 4	gb:NM_021501.1 /DB_XREF=gi:10946911 /GEN=Piasg-pending /FEA=FLmRNA /CNT=48 /TID=Mm.34428.1 /TIER=FL+Stack /STK=17 /UG=Mm.34428 /LL=59004 /DEF=Mus musculus protein inhibitor of activated STAT gamma (Piasg-pending), mRNA. /PROD=protein inhibitor of activated STAT gamma /FL=gb:AF109174.1 gb:BC025159.1 gb:NM_021501.1	Mm.34428	NM_021501	nucleus	0000122 // negative regulation of transcription from RNA polymerase II promoter // inferred from direct assay /// 0006350 // transcription // inferred from electronic annotation /// 0007259 // JAK-STAT cascade // not recorded /// 0007275 // multicellular organismal development // non-traceable author statement /// 0016055 // Wnt receptor signaling pathway // inferred from electronic annotation //…
0.747611	Rictor	RPTOR independent companion of MTOR, complex 2	gb:AI508470 /DB_XREF=gi:4407375 /DB_XREF=vb31b02.y1 /CLONE=IMAGE:750507 /FEA=mRNA /CNT=11 /TID=Mm.30936.1 /TIER=ConsEnd /STK=0 /UG=Mm.30936 /LL=78583 /UG_GENE=D530039E11Rik /UG_TITLE=RIKEN cDNA D530039E11 gene	Mm.275811	NM_030168	other organelles	0007275 // multicellular organismal development // inferred from electronic annotation /// 0009790 // embryonic development // inferred from mutant phenotype /// 0030838 // positive regulation of actin filament polymerization // inferred from mutant phenotype /// 0031532 // actin cytoskeleton reorganization // inferred from sequence or structural similarity /// 0032314 // regulation of Rac GTPase…
0.746438	Cnp	2',3'-cyclic nucleotide 3' phosphodiesterase	gb:BB251922 /DB_XREF=gi:8944668 /DB_XREF=BB251922 /CLONE=A730048L08 /FEA=EST /CNT=20 /TID=Mm.15711.3 /TIER=Stack /STK=20 /UG=Mm.15711 /LL=12799 /UG_GENE=Cnp1 /UG_TITLE=cyclic nucleotide phosphodiesterase 1	Mm.15711	NM_001146318 /// NM_009923	cytoplasm	0000226 // microtubule cytoskeleton organization // inferred from electronic annotation /// 0007409 // axonogenesis // inferred from mutant phenotype /// 0008344 // adult locomotory behavior // inferred from mutant phenotype /// 0009214 // cyclic nucleotide catabolic process // inferred from electronic annotation /// 0016070 // RNA metabolic process // inferred from electronic annotation
0.746252	Phf20l1	PHD finger protein 20-like 1	gb:BE956921 /DB_XREF=gi:10601950 /DB_XREF=UI-M-BG2-bbp-g-07-0-UI.s1 /CLONE=UI-M-BG2-bbp-g-07-0-UI /FEA=EST /CNT=23 /TID=Mm.74637.1 /TIER=ConsEnd /STK=6 /UG=Mm.74637 /UG_TITLE=ESTs, Moderately similar to CGI-72 protein (Homo sapiens) (H.sapiens)	Mm.267473	NM_001081409	ND	---
0.741414	Ptpn6	protein tyrosine phosphatase, non-receptor type 6	gb:AA921444 /DB_XREF=gi:3068223 /DB_XREF=vz37h01.r1 /CLONE=IMAGE:1328689 /FEA=EST /CNT=9 /TID=Mm.1484.2 /TIER=Stack /STK=8 /UG=Mm.1484 /LL=15170 /UG_GENE=Hcph /UG_TITLE=hemopoietic cell phosphatase	Mm.271799	NM_001077705 /// NM_013545	nucleus	0002924 // negative regulation of humoral immune response mediated by circulating immunoglobulin // inferred from mutant phenotype /// 0006470 // protein amino acid dephosphorylation // inferred from direct assay /// 0006470 // protein amino acid dephosphorylation // inferred from mutant phenotype /// 0006470 // protein amino acid dephosphorylation // inferred from electronic annotation /// 00072…
0.738379	Spon1	spondin 1, (f-spondin) extracellular matrix protein	gb:BB478851 /DB_XREF=gi:16440487 /DB_XREF=BB478851 /CLONE=D330035F22 /FEA=FLmRNA /CNT=82 /TID=Mm.37938.1 /TIER=ConsEnd /STK=1 /UG=Mm.37938 /UG_TITLE=Mus musculus, Similar to spondin 1a, clone MGC:18859 IMAGE:4221758, mRNA, complete cds /FL=gb:BC020531.1	Mm.334160	NM_145584	extracellular	0007155 // cell adhesion // inferred from electronic annotation
0.73273	Bbx	bobby sox homolog (Drosophila)	gb:BM235738 /DB_XREF=gi:17871008 /DB_XREF=K0424A09-3 /CLONE=K0424A09 /FEA=EST /CNT=4 /TID=Mm.218481.1 /TIER=ConsEnd /STK=2 /UG=Mm.218481 /UG_TITLE=ESTs	Mm.28940	NM_027444	nucleus	0006350 // transcription // inferred from electronic annotation /// 0045449 // regulation of transcription // inferred from electronic annotation
0.732361	Cd151	CD151 antigen	gb:L35549.1 /DB_XREF=gi:532210 /GEN=oxyR /FEA=mRNA /CNT=8 /TID=Mm.221168.1 /TIER=ConsEnd /STK=0 /UG=Mm.221168 /DEF=Mus musculus Y-box binding protein (oxyR) mRNA, partial cds. /PROD=Y-box binding protein	Mm.30246	NM_001111049 /// NM_001111050 /// NM_009842	plasma membrane	---
0.732023	Adam17	a disintegrin and metallopeptidase domain 17	gb:U69614.1 /DB_XREF=gi:4097827 /FEA=FLmRNA /CNT=134 /TID=Mm.27681.1 /TIER=FL /STK=1 /UG=Mm.27681 /LL=11491 /UG_GENE=Adam17 /DEF=Mus musculus TNF-alpha converting enzyme precursor, mRNA, alternatively spliced, complete cds. /PROD=TNF-alpha converting enzyme precursor /FL=gb:U69613.1 gb:AB021709.1 gb:NM_009615.2 gb:U69614.1	Mm.27681	NM_009615	extracellular	0001666 // response to hypoxia // inferred from electronic annotation /// 0001934 // positive regulation of protein amino acid phosphorylation // inferred from electronic annotation /// 0002467 // germinal center formation // inferred from mutant phenotype /// 0006508 // proteolysis // inferred from electronic annotation /// 0006509 // membrane protein ectodomain proteolysis // inferred from muta…
0.730027	Plxna2	plexin A2	gb:BG086470 /DB_XREF=gi:12569034 /DB_XREF=H3126F01-5 /CLONE=H3126F01 /FEA=mRNA /CNT=32 /TID=Mm.33582.1 /TIER=ConsEnd /STK=0 /UG=Mm.33582 /LL=72741 /UG_GENE=2810428A13Rik /UG_TITLE=RIKEN cDNA 2810428A13 gene	Mm.2251	NM_008882	plasma membrane	0007165 // signal transduction // inferred from electronic annotation /// 0007166 // cell surface receptor linked signal transduction // inferred from direct assay /// 0007275 // multicellular organismal development // inferred from electronic annotation /// 0021935 // granule cell precursor tangential migration // inferred from mutant phenotype /// 0051642 // centrosome localization // inferred …
0.725249	Igdcc3	immunoglobulin superfamily, DCC subclass, member 3	gb:BG093601 /DB_XREF=gi:12576164 /DB_XREF=mab46h01.x1 /CLONE=IMAGE:3973488 /FEA=EST /CNT=20 /TID=Mm.41529.1 /TIER=ConsEnd /STK=7 /UG=Mm.41529 /LL=102617 /UG_GENE=AI851425 /UG_TITLE=expressed sequence AI851425	Mm.392333	NM_008988	plasma membrane	0050885 // neuromuscular process controlling balance // inferred from mutant phenotype
0.722277	Sirt5	sirtuin 5 (silent mating type information regulation 2 homolog) 5 (S. cerevisiae)	gb:AK002609.1 /DB_XREF=gi:12832719 /FEA=mRNA /CNT=31 /TID=Mm.35325.1 /TIER=Stack /STK=17 /UG=Mm.35325 /LL=68346 /UG_GENE=0610012J09Rik /UG_TITLE=RIKEN cDNA 0610012J09 gene /DEF=Mus musculus adult male kidney cDNA, RIKEN full-length enriched library, clone:0610012J09:homolog to SIRTUIN TYPE 5 (SIR2-LIKE 5), full insert sequence.	Mm.35325	NM_178848	nucleus	0006342 // chromatin silencing // inferred from electronic annotation /// 0006476 // protein amino acid deacetylation // inferred from electronic annotation /// 0006476 // protein amino acid deacetylation // inferred from sequence or structural similarity /// 0045449 // regulation of transcription // inferred from electronic annotation
0.720785	Rab3d	RAB3D, member RAS oncogene family	gb:AV231191 /DB_XREF=gi:16385828 /DB_XREF=AV231191 /CLONE=4632404J10 /FEA=FLmRNA /CNT=129 /TID=Mm.29968.1 /TIER=Stack /STK=11 /UG=Mm.29968 /LL=19340 /UG_GENE=Rab3d /UG_TITLE=RAB3D, member RAS oncogene family /FL=gb:NM_031874.2 gb:AF263365.1 gb:M89777.1	Mm.260157	NM_031874	other organelles	0006810 // transport // inferred from electronic annotation /// 0006887 // exocytosis // inferred from electronic annotation /// 0007264 // small GTPase mediated signal transduction // inferred from electronic annotation /// 0015031 // protein transport // inferred from electronic annotation /// 0017157 // regulation of exocytosis // inferred from direct assay /// 0018125 // peptidyl-cysteine met…
0.720477	Ikbkg	inhibitor of kappaB kinase gamma	gb:BI559093 /DB_XREF=gi:15446407 /DB_XREF=603241570F1 /CLONE=IMAGE:5294368 /FEA=FLmRNA /CNT=18 /TID=Mm.12967.1 /TIER=ConsEnd /STK=0 /UG=Mm.12967 /LL=16151 /UG_GENE=Ikbkg /UG_TITLE=inhibitor of kappaB kinase gamma /FL=gb:AF069542.1 gb:BC021431.1 gb:NM_010547.1	Mm.12967	NM_001136067 /// NM_001161421 /// NM_001161422 /// NM_001161423 /// NM_001161424 /// NM_010547 /// NM_178590	nucleus	0001782 // B cell homeostasis // inferred from mutant phenotype /// 0006350 // transcription // inferred from electronic annotation /// 0007250 // activation of NF-kappaB-inducing kinase activity // inferred from direct assay /// 0045449 // regulation of transcription // inferred from electronic annotation
0.7138	Wdr36	WD repeat domain 36	gb:BC021497.1 /DB_XREF=gi:18204822 /FEA=FLmRNA /CNT=214 /TID=Mm.38816.1 /TIER=FL+Stack /STK=133 /UG=Mm.38816 /DEF=Mus musculus, clone MGC:38421 IMAGE:5346181, mRNA, complete cds. /PROD=Unknown (protein for MGC:38421) /FL=gb:BC021497.1	Mm.38816	NM_001110015 /// NM_001110016 /// NM_144863	nucleus	0006364 // rRNA processing // inferred from electronic annotation
0.71274	Unc13a	unc-13 homolog A (C. elegans)	gb:BB429098 /DB_XREF=gi:16423974 /DB_XREF=BB429098 /CLONE=C630025L14 /FEA=EST /CNT=33 /TID=Mm.184314.2 /TIER=Stack /STK=17 /UG=Mm.184314 /UG_TITLE=ESTs, Weakly similar to procollagen-lysine 5-dioxygenase (R.norvegicus)	Mm.334606	NM_001029873	plasma membrane	0006887 // exocytosis // inferred from electronic annotation /// 0007242 // intracellular signaling cascade // inferred from electronic annotation /// 0016188 // synaptic vesicle maturation // inferred from mutant phenotype /// 0050435 // beta-amyloid metabolic process // inferred from mutant phenotype
0.708908	S100a11	S100 calcium binding protein A11 (calgizzarin)	gb:BC021916.1 /DB_XREF=gi:18314645 /FEA=FLmRNA /CNT=116 /TID=Mm.175848.1 /TIER=FL+Stack /STK=51 /UG=Mm.175848 /LL=20195 /UG_GENE=S100a11 /DEF=Mus musculus, Similar to S100 calcium binding protein A11 (calgizzarin), clone MGC:27685 IMAGE:4913795, mRNA, complete cds. /PROD=Similar to S100 calcium binding protein A11(calgizzarin) /FL=gb:U41341.1 gb:BC021916.1	Mm.280038	NM_016740	nucleus	0007283 // spermatogenesis // inferred from mutant phenotype
0.707647	Sepw1	selenoprotein W, muscle 1	gb:NM_009156.1 /DB_XREF=gi:6677916 /GEN=Sepw1 /FEA=FLmRNA /CNT=217 /TID=Mm.42829.1 /TIER=FL+Stack /STK=83 /UG=Mm.42829 /LL=20364 /DEF=Mus musculus selenoprotein W, muscle 1 (Sepw1), mRNA. /PROD=selenoprotein W, muscle 1 /FL=gb:U67890.1 gb:AF241527.2 gb:AF015284.1 gb:NM_009156.1	Mm.42829	NM_009156	plasma membrane	0045454 // cell redox homeostasis // inferred from electronic annotation
0.703568	Col4a1	collagen, type IV, alpha 1	gb:BF158638 /DB_XREF=gi:11038725 /DB_XREF=601766723F1 /CLONE=IMAGE:3982660 /FEA=FLmRNA /CNT=478 /TID=Mm.738.1 /TIER=Stack /STK=88 /UG=Mm.738 /LL=12826 /UG_GENE=Col4a1 /UG_TITLE=procollagen, type IV, alpha 1 /FL=gb:J04694.1	Mm.738	NM_009931	extracellular	---
0.703013	Ryr3	ryanodine receptor 3	gb:AV238793 /DB_XREF=gi:6191303 /DB_XREF=AV238793 /CLONE=4732429F16 /FEA=mRNA /CNT=10 /TID=Mm.3441.1 /TIER=ConsEnd /STK=1 /UG=Mm.3441 /LL=20192 /UG_GENE=Ryr3 /UG_TITLE=ryanodine receptor 3	Mm.436657	NM_177652	plasma membrane	0006810 // transport // inferred from electronic annotation /// 0006811 // ion transport // inferred from electronic annotation /// 0006816 // calcium ion transport // inferred from electronic annotation /// 0006874 // cellular calcium ion homeostasis // inferred from mutant phenotype /// 0006874 // cellular calcium ion homeostasis // inferred from electronic annotation /// 0006941 // striated mu…
0.700833	Zcchc11	zinc finger, CCHC domain containing 11	gb:BG060248 /DB_XREF=gi:12528660 /DB_XREF=L0901C10-3 /CLONE=L0901C10 /FEA=EST /CNT=15 /TID=Mm.133642.1 /TIER=ConsEnd /STK=7 /UG=Mm.133642 /UG_TITLE=ESTs, Weakly similar to TYROSINE-PROTEIN KINASE JAK3 (M.musculus)	Mm.25181	NM_175472	nucleus	0001816 // cytokine production // inferred from direct assay /// 0010586 // miRNA metabolic process // inferred from mutant phenotype /// 0010587 // miRNA catabolic process // inferred from sequence or structural similarity /// 0019827 // stem cell maintenance // inferred from sequence or structural similarity /// 0031054 // pre-microRNA processing // inferred from sequence or structural similari…
0.699102	Wdr18	WD repeat domain 18	gb:BQ176396 /DB_XREF=gi:20351888 /DB_XREF=UI-M-DJ2-bwg-n-20-0-UI.s1 /CLONE=UI-M-DJ2-bwg-n-20-0-UI /FEA=EST /CNT=84 /TID=Mm.35828.2 /TIER=Stack /STK=70 /UG=Mm.35828 /LL=103427 /UG_GENE=AW122032 /UG_TITLE=expressed sequence AW122032	Mm.35828	NM_175450	ND	---
0.695117	Eno3	enolase 3, beta muscle	gb:NM_007933.1 /DB_XREF=gi:6679650 /GEN=Eno3 /FEA=FLmRNA /CNT=114 /TID=Mm.29994.1 /TIER=FL+Stack /STK=32 /UG=Mm.29994 /LL=13808 /DEF=Mus musculus enolase 3, beta muscle (Eno3), mRNA. /PROD=enolase 3, beta muscle /FL=gb:NM_007933.1 gb:BC013460.1	Mm.251322	NM_001136062 /// NM_007933 /// XM_001471607	cytoplasm	0006096 // glycolysis // inferred from electronic annotation /// 0007568 // aging // inferred from electronic annotation /// 0042493 // response to drug // inferred from electronic annotation /// 0043403 // skeletal muscle regeneration // inferred from electronic annotation
0.687626	Tmsb15b1-Tmsb15b2 /// Tmsb15b2	Tmsb15b1-Tmsb15b2 readthrough transcript /// thymosin beta 15b2	gb:AW912417 /DB_XREF=gi:8078027 /DB_XREF=uf44h01.y1 /CLONE=IMAGE:1514257 /FEA=EST /CNT=27 /TID=Mm.20154.1 /TIER=Stack /STK=20 /UG=Mm.20154 /UG_TITLE=ESTs, Weakly similar to TYB4 MOUSE THYMOSIN BETA-4 (M.musculus)	Mm.381904	NM_001080967 /// NM_207267	cytoskeleton	0007010 // cytoskeleton organization // inferred from electronic annotation /// 0030036 // actin cytoskeleton organization // inferred from electronic annotation /// 0030837 // negative regulation of actin filament polymerization // inferred from direct assay /// 0042989 // sequestering of actin monomers // inferred from direct assay /// 0042989 // sequestering of actin monomers // inferred from …
0.687145	Hmmr	hyaluronan mediated motility receptor (RHAMM)	gb:BC021427.1 /DB_XREF=gi:18204752 /FEA=FLmRNA /CNT=5 /TID=Mm.116997.2 /TIER=FL /STK=1 /UG=Mm.116997 /LL=15366 /UG_GENE=Hmmr /DEF=Mus musculus, Similar to hyaluronan mediated motility receptor (RHAMM), clone MGC:29212 IMAGE:5035341, mRNA, complete cds. /PROD=Similar to hyaluronan mediated motility receptor(RHAMM) /FL=gb:BC021427.1	Mm.116997	NM_013552	cytoplasm	---
0.686029	Arhgap17	Rho GTPase activating protein 17	gb:AV351061 /DB_XREF=gi:15406688 /DB_XREF=AV351061 /CLONE=6620401O14 /FEA=FLmRNA /CNT=126 /TID=Mm.193021.3 /TIER=Stack /STK=8 /UG=Mm.193021 /LL=70497 /UG_GENE=5730403H17Rik /UG_TITLE=RIKEN cDNA 5730403H17 gene /FL=gb:AB060554.1	Mm.403318	NM_001122640 /// NM_001122641 /// NM_001122642 /// NM_001122643 /// NM_144529	cytoplasm	0007015 // actin filament organization // not recorded /// 0007165 // signal transduction // inferred from electronic annotation /// 0017156 // calcium ion-dependent exocytosis // not recorded
0.685362	Fcrls	Fc receptor-like S, scavenger receptor	gb:BC016551.1 /DB_XREF=gi:16741468 /FEA=FLmRNA /CNT=73 /TID=Mm.45173.1 /TIER=FL+Stack /STK=33 /UG=Mm.45173 /LL=80891 /UG_GENE=Msr2 /DEF=Mus musculus, macrophage scavenger receptor 2, clone MGC:28009 IMAGE:3602803, mRNA, complete cds. /PROD=macrophage scavenger receptor 2 /FL=gb:NM_030707.1 gb:AF329486.1 gb:BC016551.1 gb:AF302046.1 gb:AB028174.1	Mm.45173	NM_030707	plasma membrane	---
0.684221	Scnm1	sodium channel modifier 1	gb:AK013948.1 /DB_XREF=gi:12851527 /FEA=mRNA /CNT=97 /TID=Mm.182944.1 /TIER=Stack /STK=48 /UG=Mm.182944 /LL=69269 /UG_GENE=3110001I17Rik /UG_TITLE=RIKEN cDNA 3110001I17 gene /DEF=Mus musculus 13 days embryo head cDNA, RIKEN full-length enriched library, clone:3110001I17:hypothetical protein, full insert sequence.	Mm.182944	NM_001163573 /// NM_027013	nucleus	0006397 // mRNA processing // inferred from electronic annotation /// 0008380 // RNA splicing // inferred from mutant phenotype /// 0008380 // RNA splicing // inferred from electronic annotation
0.684162	Jak2	Janus kinase 2	gb:AU023352 /DB_XREF=gi:3393699 /DB_XREF=AU023352 /CLONE=J0430E09 /FEA=FLmRNA /CNT=51 /TID=Mm.809.1 /TIER=ConsEnd /STK=2 /UG=Mm.809 /LL=16452 /UG_GENE=Jak2 /UG_TITLE=Janus kinase 2 /FL=gb:L16956.1 gb:NM_008413.1	Mm.275839	NM_001048177 /// NM_008413	cytoplasm	0000186 // activation of MAPKK activity // inferred from electronic annotation /// 0006468 // protein amino acid phosphorylation // inferred from electronic annotation /// 0006915 // apoptosis // inferred from direct assay /// 0006915 // apoptosis // inferred from mutant phenotype /// 0007167 // enzyme linked receptor protein signaling pathway // inferred from direct assay /// 0007186 // G-protei…
0.679762	Stk3	serine/threonine kinase 3 (Ste20, yeast homolog)	gb:NM_019635.1 /DB_XREF=gi:9790102 /GEN=Stk3 /FEA=FLmRNA /CNT=71 /TID=Mm.4678.1 /TIER=FL /STK=2 /UG=Mm.4678 /LL=56274 /DEF=Mus musculus serinethreonine kinase 3 (Ste20, yeast homolog) (Stk3), mRNA. /PROD=serinethreonine kinase 3 (Ste20, yeast homolog)STK3 /FL=gb:U28726.1 gb:AY058922.1 gb:NM_019635.1 gb:AF271361.1	Mm.262330	NM_019635	cytoplasm	0006468 // protein amino acid phosphorylation // inferred from electronic annotation /// 0006915 // apoptosis // inferred from electronic annotation /// 0007165 // signal transduction // inferred from electronic annotation /// 0007243 // protein kinase cascade // inferred from sequence or structural similarity /// 0043065 // positive regulation of apoptosis // inferred from sequence or structural…
0.679641	Acsl1	acyl-CoA synthetase long-chain family member 1	gb:NM_007981.1 /DB_XREF=gi:6679738 /GEN=Facl2 /FEA=FLmRNA /CNT=147 /TID=Mm.28962.1 /TIER=FL+Stack /STK=45 /UG=Mm.28962 /LL=14081 /DEF=Mus musculus fatty acid Coenzyme A ligase, long chain 2 (Facl2), mRNA. /PROD=fatty acid Coenzyme A ligase, long chain 2 /FL=gb:NM_007981.1 gb:U15977.1	Mm.210323	NM_007981	cytoplasm	0006629 // lipid metabolic process // inferred from electronic annotation /// 0006631 // fatty acid metabolic process // inferred from electronic annotation /// 0007584 // response to nutrient // inferred from electronic annotation /// 0008152 // metabolic process // inferred from electronic annotation /// 0014070 // response to organic cyclic substance // inferred from electronic annotation /// …
0.67668	Palld	palladin, cytoskeletal associated protein	gb:BG071905 /DB_XREF=gi:12554474 /DB_XREF=H3104E03-3 /CLONE=H3104E03 /FEA=EST /CNT=99 /TID=Mm.27390.1 /TIER=Stack /STK=62 /UG=Mm.27390 /UG_TITLE=ESTs	Mm.29933	NM_001081390	cytoskeleton	---
0.676258	Ing3	inhibitor of growth family, member 3	gb:BB020556 /DB_XREF=gi:16257647 /DB_XREF=BB020556 /CLONE=5330402J03 /FEA=FLmRNA /CNT=65 /TID=Mm.39999.1 /TIER=Stack /STK=9 /UG=Mm.39999 /LL=71777 /UG_GENE=Ing3 /UG_TITLE=inhibitor of growth family, member 3 /FL=gb:AY007791.1 gb:NM_023626.1 gb:BC018342.1	Mm.39999	NM_023626	nucleus	0006350 // transcription // inferred from electronic annotation /// 0016568 // chromatin modification // inferred from electronic annotation /// 0040008 // regulation of growth // inferred from electronic annotation /// 0043065 // positive regulation of apoptosis // inferred from electronic annotation /// 0043065 // positive regulation of apoptosis // inferred from sequence or structural similari…
0.676159	Zfp398	zinc finger protein 398	gb:AV372946 /DB_XREF=gi:16397897 /DB_XREF=AV372946 /CLONE=9030618B04 /FEA=EST /CNT=8 /TID=Mm.122598.1 /TIER=ConsEnd /STK=6 /UG=Mm.122598 /UG_TITLE=ESTs	Mm.169059	NM_027477 /// NM_173034	nucleus	0006350 // transcription // inferred from electronic annotation /// 0006355 // regulation of transcription, DNA-dependent // inferred from electronic annotation
0.672775	Timeless	timeless homolog (Drosophila)	gb:NM_011589.1 /DB_XREF=gi:6755788 /GEN=Timeless /FEA=FLmRNA /CNT=92 /TID=Mm.6458.1 /TIER=FL+Stack /STK=41 /UG=Mm.6458 /LL=21853 /DEF=Mus musculus timeless homolog (Drosophila) (Timeless), mRNA. /PROD=timeless homolog (Drosophila) /FL=gb:NM_011589.1 gb:AF098161.1 gb:AB015598.1 gb:AF126480.1 gb:AF071506.1 gb:BC026526.1	Mm.6458	NM_001136082 /// NM_001164080 /// NM_001164081 /// NM_011589	nucleus	0001658 // branching involved in ureteric bud morphogenesis // not recorded /// 0002009 // morphogenesis of an epithelium // inferred from expression pattern /// 0006350 // transcription // inferred from electronic annotation /// 0006974 // response to DNA damage stimulus // inferred from electronic annotation /// 0007049 // cell cycle // inferred from electronic annotation /// 0007067 // mitosis…
0.67024	Klhl6	kelch-like 6 (Drosophila)	gb:BM247104 /DB_XREF=gi:17882374 /DB_XREF=K0747C03-3 /CLONE=K0747C03 /FEA=EST /CNT=21 /TID=Mm.86699.1 /TIER=Stack /STK=13 /UG=Mm.86699 /UG_TITLE=ESTs, Weakly similar to MIPP PROTEIN (M.musculus)	Mm.86699	NM_183390	ND	0002467 // germinal center formation // inferred from mutant phenotype /// 0050853 // B cell receptor signaling pathway // inferred from mutant phenotype
0.668732	Iars2	isoleucine-tRNA synthetase 2, mitochondrial	gb:AW553435 /DB_XREF=gi:7198858 /DB_XREF=L0227B04-3 /CLONE=L0227B04 /FEA=mRNA /CNT=164 /TID=Mm.29999.1 /TIER=Stack /STK=81 /UG=Mm.29999 /UG_TITLE=Mus musculus, clone IMAGE:3982770, mRNA, partial cds	Mm.331142	NM_198653	mitochondrion	0006412 // translation // inferred from electronic annotation /// 0006418 // tRNA aminoacylation for protein translation // inferred from electronic annotation /// 0006428 // isoleucyl-tRNA aminoacylation // inferred from electronic annotation
0.661386	Setd7	SET domain containing (lysine methyltransferase) 7	gb:BM114815 /DB_XREF=gi:17077833 /DB_XREF=L0810G12-3 /CLONE=L0810G12 /FEA=EST /CNT=44 /TID=Mm.39291.1 /TIER=Stack /STK=16 /UG=Mm.39291 /LL=99729 /UG_GENE=AI845668 /UG_TITLE=expressed sequence AI845668	Mm.192111	NM_080793	nucleus	0006350 // transcription // inferred from electronic annotation /// 0006355 // regulation of transcription, DNA-dependent // inferred from electronic annotation /// 0006810 // transport // inferred from electronic annotation /// 0016568 // chromatin modification // inferred from electronic annotation /// 0045449 // regulation of transcription // inferred from electronic annotation
0.661042	Hmgn3	high mobility group nucleosomal binding domain 3	gb:AV018952 /DB_XREF=gi:4795944 /DB_XREF=AV018952 /CLONE=1190007J06 /FEA=EST /CNT=25 /TID=Mm.33848.3 /TIER=Stack /STK=24 /UG=Mm.33848 /LL=94353 /UG_GENE=Hmgn3 /UG_TITLE=high mobility group nucleosomal binding domain 3	Mm.244426	NM_026122 /// NM_175074	nucleus	---
0.657296	Fryl	furry homolog-like (Drosophila)	gb:BB128216 /DB_XREF=gi:16262412 /DB_XREF=BB128216 /CLONE=9630028K15 /FEA=EST /CNT=3 /TID=Mm.207500.1 /TIER=ConsEnd /STK=3 /UG=Mm.207500 /UG_TITLE=ESTs	Mm.478281	NM_028194 /// NM_177136	ND	---
0.656734	Auts2	Autism susceptibility candidate 2	gb:AV021813 /DB_XREF=gi:4798805 /DB_XREF=AV021813 /CLONE=1190024F24 /FEA=EST /CNT=6 /TID=Mm.213243.1 /TIER=ConsEnd /STK=5 /UG=Mm.213243 /UG_TITLE=ESTs	Mm.409595	NM_177047	nucleus	---
0.654986	Zbtb44	zinc finger and BTB domain containing 44	gb:BC027138.1 /DB_XREF=gi:20072586 /FEA=mRNA /CNT=55 /TID=Mm.38312.1 /TIER=ConsEnd /STK=0 /UG=Mm.38312 /LL=77873 /UG_GENE=6030404E16Rik /DEF=Mus musculus, clone IMAGE:5361486, mRNA, partial cds. /PROD=Unknown (protein for IMAGE:5361486)	Mm.239355	NM_001115130 /// NM_172765 /// NM_177768	nucleus	0006350 // transcription // inferred from electronic annotation /// 0045449 // regulation of transcription // inferred from electronic annotation
0.652116	Mmp2	matrix metallopeptidase 2	gb:NM_008610.1 /DB_XREF=gi:6678901 /GEN=Mmp2 /FEA=FLmRNA /CNT=233 /TID=Mm.29564.1 /TIER=FL+Stack /STK=122 /UG=Mm.29564 /LL=17390 /DEF=Mus musculus matrix metalloproteinase 2 (Mmp2), mRNA. /PROD=matrix metalloproteinase 2 /FL=gb:M84324.1 gb:NM_008610.1	Mm.29564	NM_008610	extracellular	0001666 // response to hypoxia // inferred from direct assay /// 0001955 // blood vessel maturation // inferred from genetic interaction /// 0001957 // intramembranous ossification // inferred from genetic interaction /// 0006508 // proteolysis // inferred from electronic annotation /// 0008152 // metabolic process // inferred from electronic annotation /// 0030574 // collagen catabolic process /…
0.650899	Srrm1	serine/arginine repetitive matrix 1	gb:BI872276 /DB_XREF=gi:16045951 /DB_XREF=603396618F1 /CLONE=IMAGE:5400148 /FEA=FLmRNA /CNT=96 /TID=Mm.1963.1 /TIER=Stack /STK=38 /UG=Mm.1963 /LL=51796 /UG_GENE=Srrm1 /UG_TITLE=serinearginine repetitive matrix 1 /FL=gb:NM_016799.1 gb:AF062655.1	Mm.1963	NM_001130477 /// NM_016799	nucleus	0000398 // nuclear mRNA splicing, via spliceosome // not recorded /// 0006397 // mRNA processing // inferred from electronic annotation /// 0008380 // RNA splicing // inferred from electronic annotation
0.650724	Blzf1	basic leucine zipper nuclear factor 1	gb:NM_025505.1 /DB_XREF=gi:13384927 /GEN=1700030G05Rik /FEA=FLmRNA /CNT=89 /TID=Mm.33285.1 /TIER=FL+Stack /STK=15 /UG=Mm.33285 /LL=66352 /DEF=Mus musculus RIKEN cDNA 1700030G05 gene (1700030G05Rik), mRNA. /PROD=RIKEN cDNA 1700030G05 /FL=gb:BC027025.1 gb:NM_025505.1	Mm.33285	NM_001160208 /// NM_001160209 /// NM_025505	nucleus	0006810 // transport // inferred from electronic annotation /// 0007030 // Golgi organization // not recorded /// 0015031 // protein transport // inferred from electronic annotation /// 0016192 // vesicle-mediated transport // inferred from electronic annotation /// 0043001 // Golgi to plasma membrane protein transport // not recorded
0.649883	Nfx1	nuclear transcription factor, X-box binding 1	gb:AK013866.1 /DB_XREF=gi:12851391 /FEA=FLmRNA /CNT=48 /TID=Mm.116870.1 /TIER=ConsEnd /STK=6 /UG=Mm.116870 /LL=74164 /UG_GENE=Nfx1 /UG_TITLE=nuclear transcription factor, X-box binding 1 /DEF=Mus musculus 12 days embryo head cDNA, RIKEN full-length enriched library, clone:3000003M19:unclassifiable transcript, full insert sequence. /FL=gb:NM_023739.1 gb:AF223576.1	Mm.247456	NM_023739	nucleus	0000122 // negative regulation of transcription from RNA polymerase II promoter // inferred from direct assay /// 0006350 // transcription // inferred from electronic annotation /// 0006355 // regulation of transcription, DNA-dependent // inferred from electronic annotation /// 0019941 // modification-dependent protein catabolic process // inferred from electronic annotation /// 0045347 // negati…
0.648762	Notch1	Notch gene homolog 1 (Drosophila)	gb:BE952133 /DB_XREF=gi:10592191 /DB_XREF=UI-M-CD0-ayj-b-05-0-UI.s1 /CLONE=UI-M-CD0-ayj-b-05-0-UI /FEA=FLmRNA /CNT=178 /TID=Mm.31255.1 /TIER=Stack /STK=14 /UG=Mm.31255 /LL=18128 /UG_GENE=Notch1 /UG_TITLE=Notch gene homolog 1, (Drosophila) /FL=gb:NM_008714.1	Mm.290610	NM_008714	plasma membrane	0001701 // in utero embryonic development // inferred from mutant phenotype /// 0001708 // cell fate specification // inferred from mutant phenotype /// 0001837 // epithelial to mesenchymal transition // inferred from mutant phenotype /// 0001889 // liver development // inferred from mutant phenotype /// 0002040 // sprouting angiogenesis // inferred from mutant phenotype /// 0006350 // transcript…
0.645697	Ptpdc1	protein tyrosine phosphatase domain containing 1	gb:BB194539 /DB_XREF=gi:16270908 /DB_XREF=BB194539 /CLONE=A330083L04 /FEA=EST /CNT=24 /TID=Mm.100437.1 /TIER=Stack /STK=20 /UG=Mm.100437 /UG_TITLE=ESTs	Mm.315089	NM_207232	cytoskeleton	0006470 // protein amino acid dephosphorylation // inferred from electronic annotation /// 0016311 // dephosphorylation // inferred from electronic annotation
0.644847	Thbs3	thrombospondin 3	gb:NM_013691.1 /DB_XREF=gi:8567413 /GEN=Thbs3 /FEA=FLmRNA /CNT=90 /TID=Mm.2114.1 /TIER=FL+Stack /STK=78 /UG=Mm.2114 /LL=21827 /DEF=Mus musculus thrombospondin 3 (Thbs3), mRNA. /PROD=thrombospondin 3 /FL=gb:L04302.1 gb:L24434.1 gb:NM_013691.1	Mm.2114	NM_013691	extracellular	0007155 // cell adhesion // inferred from electronic annotation
0.641926	Rps6kb1	ribosomal protein S6 kinase, polypeptide 1	gb:BI454501 /DB_XREF=gi:15245157 /DB_XREF=603171465F1 /CLONE=IMAGE:5250737 /FEA=mRNA /CNT=126 /TID=Mm.34490.1 /TIER=ConsEnd /STK=0 /UG=Mm.34490 /LL=72508 /UG_GENE=2610318I15Rik /UG_TITLE=RIKEN cDNA 2610318I15 gene	Mm.394280	NM_001114334 /// NM_028259	nucleus	0003009 // skeletal muscle contraction // inferred from electronic annotation /// 0006468 // protein amino acid phosphorylation // inferred from direct assay /// 0006468 // protein amino acid phosphorylation // inferred from mutant phenotype /// 0006468 // protein amino acid phosphorylation // inferred from electronic annotation /// 0007165 // signal transduction // inferred from electronic annot…
0.639037	Nf1	neurofibromatosis 1	gb:D30731.1 /DB_XREF=gi:577639 /GEN=NF1GRP /FEA=mRNA /CNT=1 /TID=Mm.4820.2 /TIER=ConsEnd /STK=0 /UG=Mm.4820 /LL=18015 /DEF=Mouse male embryonic stem cell mRNA for neurofibromatosis type-1-GTPase activating-protein type IV. /PROD=neurofibromatosis type-1-GTPaseactivating-protein type IV	Mm.255596	NM_010897	cytoplasm	0000165 // MAPKKK cascade // inferred from mutant phenotype /// 0001649 // osteoblast differentiation // inferred from mutant phenotype /// 0001656 // metanephros development // inferred from mutant phenotype /// 0001666 // response to hypoxia // inferred from mutant phenotype /// 0001889 // liver development // inferred from mutant phenotype /// 0001937 // negative regulation of endothelial cell…
0.636779	Sacs	sacsin	gb:BB485245 /DB_XREF=gi:16441245 /DB_XREF=BB485245 /CLONE=D430030K01 /FEA=EST /CNT=5 /TID=Mm.211198.1 /TIER=ConsEnd /STK=3 /UG=Mm.211198 /UG_TITLE=ESTs	Mm.446687	NM_172809	cytoplasm	---
0.634926	Setd1b	SET domain containing 1B	gb:BB090304 /DB_XREF=gi:16261036 /DB_XREF=BB090304 /CLONE=9430025N12 /FEA=EST /CNT=21 /TID=Mm.133158.1 /TIER=ConsEnd /STK=4 /UG=Mm.133158 /UG_TITLE=ESTs	Mm.250391	NM_001040398	nucleus	0006350 // transcription // inferred from electronic annotation /// 0016568 // chromatin modification // inferred from electronic annotation /// 0045449 // regulation of transcription // inferred from electronic annotation
0.632502	Usp28	ubiquitin specific peptidase 28	gb:BG075391 /DB_XREF=gi:12557960 /DB_XREF=H3146F08-3 /CLONE=H3146F08 /FEA=EST /CNT=74 /TID=Mm.21630.1 /TIER=Stack /STK=48 /UG=Mm.21630 /LL=102677 /UG_GENE=AU022237 /UG_TITLE=expressed sequence AU022237	Mm.21630	NM_175482	cytoplasm	0006511 // ubiquitin-dependent protein catabolic process // inferred from electronic annotation /// 0019941 // modification-dependent protein catabolic process // inferred from electronic annotation
0.629398	Gpatch2	G patch domain containing 2	gb:NM_026367.1 /DB_XREF=gi:13385863 /GEN=5830436K05Rik /FEA=FLmRNA /CNT=18 /TID=Mm.24470.1 /TIER=FL /STK=4 /UG=Mm.24470 /LL=67769 /DEF=Mus musculus RIKEN cDNA 5830436K05 gene (5830436K05Rik), mRNA. /PROD=RIKEN cDNA 5830436K05 /FL=gb:NM_026367.1	Mm.138321	NM_026367	ND	---
0.625935	Ccdc82	coiled-coil domain containing 82	gb:BE352816 /DB_XREF=gi:16445211 /DB_XREF=mt(5) /FEA=EST /CNT=30 /TID=Mm.215829.1 /TIER=Stack /STK=17 /UG=Mm.215829 /UG_TITLE=ESTs	Mm.290620	NM_025534	ND	---
0.625105	Stk35	serine/threonine kinase 35	gb:AV375248 /DB_XREF=gi:16397982 /DB_XREF=AV375248 /CLONE=9130022M19 /FEA=EST /CNT=19 /TID=Mm.44868.1 /TIER=ConsEnd /STK=6 /UG=Mm.44868 /UG_TITLE=ESTs	Mm.389329	NM_001038635 /// NM_183262	cytoplasm	0006468 // protein amino acid phosphorylation // inferred from electronic annotation
0.624809	Btg1	B-cell translocation gene 1, anti-proliferative	gb:BE632903 /DB_XREF=gi:9915591 /DB_XREF=uv97a10.x1 /CLONE=IMAGE:3415098 /FEA=EST /CNT=8 /TID=Mm.23811.1 /TIER=ConsEnd /STK=3 /UG=Mm.23811 /LL=103207 /UG_GENE=AI426953 /UG_TITLE=expressed sequence AI426953	Mm.23811	NM_007569	nucleus	0006479 // protein amino acid methylation // inferred from direct assay /// 0006979 // response to oxidative stress // inferred from electronic annotation /// 0007283 // spermatogenesis // inferred from electronic annotation /// 0008285 // negative regulation of cell proliferation // inferred from direct assay /// 0008285 // negative regulation of cell proliferation // not recorded /// 0008285 //…
0.623582	Fstl1	follistatin-like 1	gb:NM_008047.1 /DB_XREF=gi:6679870 /GEN=Fstl /FEA=FLmRNA /CNT=393 /TID=Mm.22763.1 /TIER=FL+Stack /STK=111 /UG=Mm.22763 /LL=14314 /DEF=Mus musculus follistatin-like (Fstl), mRNA. /PROD=follistatin-like /FL=gb:M91380.1 gb:NM_008047.1	Mm.182434	NM_008047	extracellular	---
0.621711	Stx3	syntaxin 3	gb:AV296217 /DB_XREF=gi:16392823 /DB_XREF=AV296217 /CLONE=5730439P14 /FEA=FLmRNA /CNT=51 /TID=Mm.203928.2 /TIER=Stack /STK=15 /UG=Mm.203928 /LL=20908 /UG_GENE=Stx3 /UG_TITLE=syntaxin 3 /FL=gb:D29797.1	Mm.272264	NM_001025307 /// NM_011502 /// NM_152220	plasma membrane	0006810 // transport // inferred from electronic annotation /// 0006836 // neurotransmitter transport // inferred from electronic annotation /// 0006886 // intracellular protein transport // inferred from electronic annotation /// 0006944 // membrane fusion // inferred from electronic annotation /// 0016192 // vesicle-mediated transport // inferred from electronic annotation /// 0031175 // neuron…
0.621371	Ttc3	tetratricopeptide repeat domain 3	gb:BM116591 /DB_XREF=gi:17079609 /DB_XREF=L0838E04-3 /CLONE=L0838E04 /FEA=EST /CNT=4 /TID=Mm.213408.1 /TIER=ConsEnd /STK=4 /UG=Mm.213408 /UG_TITLE=ESTs, Highly similar to JW0059 mtprd protein - mouse (M.musculus)	Mm.213408	NM_009441	other organelles	0010771 // negative regulation of cell morphogenesis involved in differentiation // inferred from direct assay /// 0045665 // negative regulation of neuron differentiation // inferred from direct assay /// 0051789 // response to protein stimulus // inferred from direct assay
0.611912	Zc3h4	zinc finger CCCH-type containing 4	gb:BG076273 /DB_XREF=gi:12558842 /DB_XREF=H3157F12-3 /CLONE=H3157F12 /FEA=EST /CNT=5 /TID=Mm.164114.1 /TIER=ConsEnd /STK=4 /UG=Mm.164114 /UG_TITLE=ESTs	Mm.333594	NM_198631	ND	---
0.602489	Fntb	farnesyltransferase, CAAX box, beta	gb:BG063077 /DB_XREF=gi:12545563 /DB_XREF=H3001H04-3 /CLONE=H3001H04 /FEA=EST /CNT=90 /TID=Mm.28696.1 /TIER=Stack /STK=35 /UG=Mm.28696 /LL=104724 /UG_GENE=AA409500 /UG_TITLE=expressed sequence AA409500	Mm.151174	NM_145927	cytoskeleton	0008284 // positive regulation of cell proliferation // inferred from mutant phenotype /// 0008285 // negative regulation of cell proliferation // inferred from mutant phenotype /// 0010035 // response to inorganic substance // inferred from electronic annotation /// 0014070 // response to organic cyclic substance // inferred from electronic annotation /// 0034097 // response to cytokine stimulus…
0.601522	Zhx3	zinc fingers and homeoboxes 3	gb:BB795614 /DB_XREF=gi:16965233 /DB_XREF=BB795614 /CLONE=G431005M23 /FEA=mRNA /CNT=33 /TID=Mm.70619.1 /TIER=Stack /STK=16 /UG=Mm.70619 /LL=72044 /UG_GENE=1810059C13Rik /UG_TITLE=RIKEN cDNA 1810059C13 gene	Mm.471766	NM_177263	nucleus	0006350 // transcription // inferred from electronic annotation /// 0006355 // regulation of transcription, DNA-dependent // inferred from electronic annotation /// 0045449 // regulation of transcription // inferred from electronic annotation /// 0045892 // negative regulation of transcription, DNA-dependent // inferred from electronic annotation /// 0045892 // negative regulation of transcriptio…
0.596962	Phc3	polyhomeotic-like 3 (Drosophila)	gb:BM241699 /DB_XREF=gi:17876969 /DB_XREF=K0620H04-3 /CLONE=K0620H04 /FEA=EST /CNT=60 /TID=Mm.129230.1 /TIER=Stack /STK=16 /UG=Mm.129230 /UG_TITLE=ESTs, Weakly similar to T45025 mucin MUC5B, tracheobronchial (H.sapiens)	Mm.440057	NM_153421	nucleus	0007275 // multicellular organismal development // inferred from electronic annotation
0.595337	Abcb7	ATP-binding cassette, sub-family B (MDR/TAP), member 7	gb:BM119407 /DB_XREF=gi:17087433 /DB_XREF=L0924H11-3 /CLONE=L0924H11 /FEA=EST /CNT=52 /TID=Mm.117992.1 /TIER=Stack /STK=21 /UG=Mm.117992 /LL=102855 /UG_GENE=AA517758 /UG_TITLE=expressed sequence AA517758	Mm.426128	NM_009592 /// XM_907304 /// XM_920355	mitochondrion	0006810 // transport // inferred from electronic annotation /// 0006879 // cellular iron ion homeostasis // inferred from mutant phenotype /// 0055085 // transmembrane transport // inferred from electronic annotation
0.594374	Rab11fip2	RAB11 family interacting protein 2 (class I)	gb:AK015534.1 /DB_XREF=gi:12853915 /FEA=mRNA /CNT=1 /TID=Mm.159394.1 /TIER=ConsEnd /STK=0 /UG=Mm.159394 /LL=74998 /UG_GENE=4930470G04Rik /UG_TITLE=RIKEN cDNA 4930470G04 gene /DEF=Mus musculus adult male testis cDNA, RIKEN full-length enriched library, clone:4930470G04:homolog to KIAA0941 PROTEIN, full insert sequence.	Mm.24167	NM_001033172 /// NM_001164367	other organelles	0015031 // protein transport // inferred from electronic annotation
0.592808	Ankrd16	ankyrin repeat domain 16	gb:AK013354.1 /DB_XREF=gi:12850662 /FEA=mRNA /CNT=88 /TID=Mm.28310.1 /TIER=Stack /STK=68 /UG=Mm.28310 /LL=72833 /UG_GENE=2810455F06Rik /UG_TITLE=RIKEN cDNA 2810455F06 gene /DEF=Mus musculus 10, 11 days embryo whole body cDNA, RIKEN full-length enriched library, clone:2810455F06:Ank repeat containing protein, full insert sequence.	Mm.260201	NM_177268	ND	---
