# Supplementary material for: Genetic specification of left–right asymmetry in the diaphragm muscles and their motor innervation
Source: eLife. 2017 Jun 22;6:e18481. doi: 10.7554/eLife.18481 (PMC5481184; doi:10.7554/eLife.18481)
Supplement: Figure 4—source data 3. — This file provides the statistical reports and individual values used to create the ladder graphs shown in Figure 4C and E. RNA expression is shown on the first sheet. Normalized protein levels are shown on the second sheet. DOI: http://dx.doi.org/10.7554/eLife.18481.019 [file elife-18481-fig4-data3.xlsx]

## Sheet: C Morf4l1 RNA
Morf4l1 transcript expression in cervical motoneurons (HB9::GFP)
Morf4l1 1438597_x_at
	L	R
E1	8546.11	4077.71
E2	10583	5593.47
E3	7306.22	3451.44
Average	8811.76	4374.21	2.01448
Sd	1654.45	1101.36
SEM	955.195	635.873
NB	3	3
Méthode : Wilcoxon signed rank test; Alternative :two.sided
Statistique observée Qobs : 6
p-value : 0.25
La valeur p (p-value) de votre test est 0.25.

## Sheet: E Morf4l1 protein
Morf4l1 protein level normalised to tubulin in left and right cervical motoneurons
								Normalized to the sum
		Left	Right			Sum (L+R)	coef correction	left N	right N
	WB I-1	5.13969e+06	2448837	2.09883		7.58853e+06	0.911613	4.68541e+06	2.23239e+06	2.09883
	WB I-2	5.53035e+06	2577660	2.14549		8.10801e+06	0.853206	4.71853e+06	2.19927e+06	2.14549
	WB I-3	5.63003e+06	4249391	1.3249		9.87943e+06	0.700223	3.94228e+06	2.97552e+06	1.3249
	WB II-5	2.83898e+06	2133673	1.33056		4.97266e+06	1.39117	3.94951e+06	2.9683e+06	1.33056
	WB III-7	4.0421e+06	2279177	1.77349		6.32128e+06	1.09437	4.42355e+06	2.49426e+06	1.77349
	WB III-8	3.17538e+06	1461546	2.17262		4.63693e+06	1.49189	4.73733e+06	2.18047e+06	2.17262
								left N	right N
average		4.39276e+06	2.52505e+06	1.80765		6.9178e+06		4.40943e+06	2.50837e+06	1.80765
StDev		1.21672e+06	930226	0.398485				376613	376613	0.398485
SEM		496725	379763	6				153752	153752	0.162681
N		6	6	0.162681				6	6	6
SEM
						Méthode : Wilcoxon rank sum test; Alternative :two.sided
						Statistique observée Qobs : 36
						p-value : 0.0021645021645022
						Degré de liberté :
						La valeur p (p-value) de votre test est 0.0021645021645022.
						Méthode : Welch Two Sample t-test; Alternative :two.sided
						Statistique observée Qobs : 8.743031362212
						p-value : 5.3650901640801E-6
						T : Array Intervalle de confiance à 95%[1416583.2676 ; 2385546.0588]
						Degrés de liberté : 10
						Moyenne : Groupe 1: 4409434.8005 ; Groupe 2: 2508370.1373333
						La valeur p (p-value) de votre test est 5.3650901640801E-6.
