# Supplementary material for: Genetic specification of left–right asymmetry in the diaphragm muscles and their motor innervation
Source: eLife. 2017 Jun 22;6:e18481. doi: 10.7554/eLife.18481 (PMC5481184; doi:10.7554/eLife.18481)
Supplement: Figure 4—figure supplement 1—source data 1. — This file provides the individual values used to create the ladder graphs shown in Figure 4—figure supplement 1B and C. RNA expression of motoneuron markers is shown on the first sheet. RNA and normalized protein levels of Xrn2 are shown on the second and third sheets. DOI: http://dx.doi.org/10.7554/eLife.18481.021 [file elife-18481-fig4-figsupp1-data1.xlsx]

## Sheet: B motoneurons markers
Transcripts levels of motoneurons markers in left and right cervical motoneurons
HoxC5		L	R	Ratio (log2)
1450832_at	E1 S1	307.288	312.602	0.024737	-0.0709064
1439885_at	E1 S2	4660.26	4375.14	-0.0910825	0.0444699
1456301_at	E1 S3	3214.97	2916.16	-0.140735	0.102766
1450832_at	E2 S1	471.008	494.722	0.0708689
1439885_at	E2 S2	5702.86	6745.56	0.242253
1456301_at	E2 S3	3093.31	3721.15	0.266599
1450832_at	E3 S1	433.04	349.714	-0.308325
1439885_at	E3 S2	6273.47	6196.71	-0.017761
1456301_at	E3 S3	3307.2	3753	0.182435
HoxA5		L	R	Ratio (log2)
1443803_x_at	E1 S1	2506.38	3178.26	0.342633	0.0238652
1448926_at	E1 S2	3627.49	4522.09	0.318019	0.151661
1443803_x_at	E2 S1	2735.38	2607.75	-0.0689363
1448926_at	E2 S2	3429.44	3596.21	0.0685031
1443803_x_at	E3 S1	3824.77	3324.81	-0.202101
1448926_at	E3 S2	4348.14	4559.45	0.0684614
Ret		L	R	Ratio (log2)
1421359_at	E1 S1	851.865	685.53	-0.313405	0.218011
1436359_at	E1 S2	1736.51	1291.79	-0.426817	-0.235781
1421359_at	E2 S1	492.872	737.434	0.5813
1436359_at	E2 S2	2222.69	1729.37	-0.362055
1421359_at	E3 S1	316.805	414.029	0.386137
1436359_at	E3 S2	1412.04	1494.14	0.0815303
Pou3F1		L	R	Ratio (log2)
1460038_at	E1 S1	3189.82	3997.72	0.325698	-0.102612
1422068_at	E1 S2	476.841	383.102	-0.315779	-0.248051
1460038_at	E2 S1	2680.49	2197.16	-0.286858
1422068_at	E2 S2	344.503	322.769	-0.0940162
1460038_at	E3 S1	2680.49	2107.92	-0.346677
1422068_at	E3 S2	344.503	273.238	-0.334357
ALCAM
		L	R	Ratio (log2)
1426300_at	E1 S1	1377.05	1068.24	-0.366351	-0.0527886
1426301_at	E1 S2	1935.16	1819.11	-0.0892231	-0.150045
1426300_at	E2 S1	246.331	386.911	0.651404
1426301_at	E2 S2	492.442	398.055	-0.306985
1426300_at	E3 S1	376.707	277.026	-0.44342
1426301_at	E3 S2	612.206	589.745	-0.0539268
Mnx1
		R	L	Ratio (log2)
1460299_at	E1	5138.54	5218.53	0.0222852
1460299_at	E2	4029.41	4160.14	0.0460638
1460299_at	E3	3520.04	3843.87	0.126967
	Average	4229.33	4407.51	0.0651055

## Sheet: C Xrn2 RNA
Xrn2 RNA expression in left and right cervical motoneurons
		Xrn2
		L	R
	E1	422.819	108.642
	E2	304.582	93.9269
	E3	230.124	139.738
		319.175	114.102	2.79727

## Sheet: C Xrn2 Protein
Xrn2 protein levels in left and right cervical motoneurons (normalised to tubulin)
								Normalisation to the sum
	Left	Right	Ratio (L/R)			sum (left+right)	Normalized coef	Left N	Right N	Ratio (L/R)
WBI-1	8.30264e+06	5946437	1.39624			1.42491e+07	1.04705	8.69328e+06	6.22621e+06	1.39624
WB I-2	7.79508e+06	6308669	1.23561			1.41038e+07	1.05784	8.24594e+06	6.67355e+06	1.23561
WB I-3	9.30209e+06	7883575	1.17993			1.71857e+07	0.868136	8.07548e+06	6.84402e+06	1.17993
WB III-8	9.01908e+06	5120398	1.7614			1.41395e+07	1.05517	9.51662e+06	5.40287e+06	1.7614
						1.49195e+07	1	Left N	Right N
							mean	8.63283e+06	6.28666e+06	1.3732
							Sd	644223	644223	0.261978
							Nvalues	4	4	4
							Sem	322112	322112	0.130989
							Méthode : Wilcoxon rank sum test; Alternative :two.sided
							Statistique observée Qobs : 16
							p-value : 0.028571428571429
							Degré de liberté :
							La valeur p (p-value) de votre test est 0.028571428571429.
							Méthode : Two Sample t-test; Alternative :two.sided
							Statistique observée Qobs : 5.1503556336539
							p-value : 0.0021145228212384
							T : Array Intervalle de confiance à 95%[1231511.9939 ; 3460817.6761]
							Degrés de liberté : 6
							Moyenne : Groupe 1: 8632827.8525 ; Groupe 2: 6286663.0175
