# Supplementary material for: Genetic specification of left–right asymmetry in the diaphragm muscles and their motor innervation
Source: eLife. 2017 Jun 22;6:e18481. doi: 10.7554/eLife.18481 (PMC5481184; doi:10.7554/eLife.18481)
Supplement: Figure 5—source data 1. — This file provides the statistical report and individual values used to create the histograms and ladder graphs shown in Figure 5A, B, C, D and E. The ratios of branch numbers and defasciculation distances in Robo1+/+ and Robo2+/+, Robo1+/– and Robo2+/– and Robo1–/– and Robo2–/– embryos are shown on the first and second sheets. The third sheet contains left and right normalized values of short Robo1 forms presented in the graph of Figure 5B. RNA levels of Mmp2 are shown on fourth sheet. The percentage of left and right motoneurons (Islet+) exhibiting gelatinase activity from wild-type embryos are shown on fifth sheet and the ratio found in Rfx3–/– embryos with lung isomerism and Rfx3+/+ and Rfx3+/– on the sixth sheet. Branch number and defasciculation distance ratio measured in Mmp2+/+ and Mmp2–/– embryos are shown on the seventh and eighth sheets. DOI: http://dx.doi.org/10.7554/eLife.18481.023 [file elife-18481-fig5-data1.xlsx]

## Sheet: A branch number Robo
Branch number ratio in Robo1&2 mouse line
		WT	Hetero	KO
		1.75	1.11111	0.9
		1.66667	1.11111	1
		1.25	1.42857	0.916667
		4	1.42857	1.15385
		1.88889	1.375	0.9
		1.5	1	0.857143
		1.5	2	1.25
		4	1.375	1.33333
		1.5	1.25	1.25
		4	1.33333
			1.66667
			1
			2
			1.66667
			1.33333
			1.5
			2.5
			1
		WT	Hetero	KO
	average	2.30556	1.44885	1.06233
	StDEV	1.18156	0.400033	0.184447
	SEM	0.373643	0.0942887	0.0614822
	Nb	10	18	9
	t.test		0.00879392	0.00631535
	Wt vs Hetero	*
	Méthode : Wilcoxon rank sum test with continuity correction; Alternative :two.sided
	Statistique observée Qobs : 141
	p-value : 0.015073001183235
	Degré de liberté :
	La valeur p (p-value) de votre test est 0.015073001183235.
	Wt vs KO	***
	Méthode : Wilcoxon rank sum test with continuity correction; Alternative :two.sided
	Statistique observée Qobs : 88
	p-value : 0.00048289940689956
	Degré de liberté :
	La valeur p (p-value) de votre test est 0.00048289940689956.

## Sheet: A distance Robo 
Ratio of defasciculation Robo1&2 mouse line
	WT	hetero	KO
	2.7375	1.66798	1.18129
	4.33735	2.57485	0.566502
	2.61184	2.79464	1.45631
	3.93471	2.45304	1.10526
	3.05983	1.25896	1.09052
	2.75439	2.7027	0.916388
	2.87365	4.29592	0.844828
	4.69737	2.85185	1.19931
	13.3125	2.28161	0.916933
	6.21429	4.7	1.27523
	7.96296	2.55584
	5.40278	2.61806
		2.33884
		3.06989
		3.61569
		4.25
		1.28
		8.10909
		3.02767
		3.34247
average	4.9916	3.08946	1.05526
SD	3.09441	1.49154	0.251924
Nb	12	20	10
SEM	0.893278	0.333519	0.0796653
				WT vs Hetero
					Méthode : Wilcoxon rank sum test; Alternative :two.sided
					Statistique observée Qobs : 182
					p-value : 0.015011964064051
					Degré de liberté :
					La valeur p (p-value) de votre test est 0.015011964064051.
				Wt vs KO Mann-whitney
				Méthode : Wilcoxon rank sum test; Alternative :two.sided
				Statistique observée Qobs : 120
				p-value : 3.0928823498483E-6
				Degré de liberté :
				La valeur p (p-value) de votre test est 3.0928823498483E-6

## Sheet: B Robo1 cleavage
Level of Robo1 short forms normalized to full lenght
						Normalisation by the sum
Western blot		left	Rigth	Sum	coef Norm. By Sum	Left Norm	Right Norm
150619	S1	3.94204e+06	6.02689e+06	9.96894e+06	0.828826	3.26727e+06	4.99525e+06	1.52888
161005	S5	3.16051e+06	4121661	7.28217e+06	1.13462	3.58599e+06	4.67653e+06	1.30411
151003	S3	1.97678e+06	2.39594e+06	4.37271e+06	1.88956	3.73524e+06	4.52727e+06	1.21204
151104	S4	4.60853e+06	5.16274e+06	9.77127e+06	0.845592	3.89694e+06	4.36558e+06	1.12026
151003	S2	5.17794e+06	4.73953e+06	9.91747e+06	0.833127	4.31388e+06	3.94863e+06	0.915332
					Average	3.75986e+06	4.50265e+06	1.21612
			Average Sum	8.26251e+06	StDev	387045	387045	0.226516
					SEM	173092	173092	0.101301
					N	5	5	5
						Méthode : Wilcoxon rank sum test; Alternative :two.sided
						Statistique observée Qobs : 1
						p-value : 0.015873015873016
						Degré de liberté :
						La valeur p (p-value) de votre test est 0.015873015873016.
						Méthode : Welch Two Sample t-test; Alternative :two.sided
						Statistique observée Qobs : -3.0344065604212
						p-value : 0.016200477471871
						T : Array Intervalle de confiance à 95%[-1307271.537 ; -178304.5934]
						Degrés de liberté : 8
						Moyenne : Groupe 1: 3759862.6604 ; Groupe 2: 4502650.7256

## Sheet: C MMP2 RNA
Mmp2 transcript levels in left and right motoneurons
	MMP2
probe	1416136_at
	left	right
E1	291.267	605.428	2.0786	E1
E2	236.715	390.042	1.64773	E2
E3	250.618	283.971	1.13308	E3
average	259.533	426.48	1.64326
Sd	28.3475	163.797
SEM	16.3665	94.5682
N	3	3
Méthode : Wilcoxon signed rank test; Alternative :two.sided
p-value : 0.25
La valeur p (p-value) de votre test est 0.25.

## Sheet: D Wt gelatinase activity 
Number of islet+ cells exhibiting gelatinase activity (wild-type embryos)
					%						%
		Gel-	Gel+	TOTAL	Gel+			Gel-	Gel+	TOTAL	Gel+
Left	I	208	41	249	16.4659	Right	I	163	59	222	26.5766
	II	148	23	171	13.4503		II	139	65	204	31.8627
	I	30	9	39	23.0769		I	39	25	64	39.0625
	II	48	15	63	23.8095		II	30	21	51	41.1765
	III	42	9	51	17.6471		III	31	22	53	41.5094
	IV	58	25	83	30.1205		IV	39	32	71	45.0704
	V	47	16	63	25.3968		V	33	20	53	37.7358
	VI	46	27	73	36.9863		VI	47	32	79	40.5063
				792		total cells				797
			left	Right
		average	23.3692	37.9375
		SD	7.69211	5.95227
		SEM	2.71957	2.10445
		N	8	8
		Méthode : Wilcoxon rank sum test; Alternative :two.sided
		Statistique observée Qobs : 61
		p-value : 0.0010878010878011
		Degré de liberté :
		La valeur p (p-value) de votre test est 0.0010878010878011.

## Sheet: D Rfx3 KO gelatinase activity
Ratio % gelatin+ islet+
Ratio of the percentages of Gelatin+ islet+ cells in Right and left cultures
		ratio R/L				ratio R/L
RFX Wt 2	Zymo1	1.2		RFX3 iso 5	Zymo1	0.947368
RFX Wt 2	Zymo2	1.72973		RFX3 iso 5	Zymo2	0.881279
RFX Wt 3	Zymo1	1.30435		RFX3 iso 8	Zymo1	1.17544
RFX Wt 3	Zymo2	1.31579		RFX3 iso 8	Zymo2	0.942308
RFX Wt 1	Zymo1	1.41176		RFX3 iso 8	Zymo3	1.01923
RFX Wt 1	Zymo3	1.42105		RFX3 iso 9	Zymo1	0.80597
				RFX3 iso 9	Zymo2	0.68
				RFX3 iso 9	Zymo3	1.25
			Nb of cells	1900	2104
				Rfx wt	RFX iso
			average ratio	1.39711	0.962699
			sd	0.181931	0.186225
			sem	0.0813619	0.0832824
			N	6	8
	biostat tgv
	Méthode : Wilcoxon rank sum test; Alternative :two.sided
	Statistique observée Qobs : 47
	p-value : 0.0013320013320013
	Degré de liberté :
	La valeur p (p-value) de votre test est 0.0013320013320013.

## Sheet: E Branch number Mmp2
Branch number ratios in Mmp2 mouse line
origin	litter	nb embryo	genotype	branch atio
Dubois	141118	2	KO	1.14286				Branch pooled Dubois hetero and+/+
Dubois	141118	6	KO	1.66667						WT/hetero	KO
Dubois	141118	10	KO	0.857143					Average ratio	1.74501	1.21083	Average Nb of branches
Dubois	141118	13	ko	1.5					stdev	0.426844	0.317395	stdev
Dubois	141118	15	ko	1.75					sem	0.0766635	0.100369	sem
Dubois	141118	19	KO	1					N	31	10	N
Dubois	141202B	30	KO						% of value from dubois	29.0323	100	% of value from dubois
Dubois	141202B	33	KO	1					t test		0.000804518
Dubois	141202B	34	KO	1.16667
Dubois	141223	41	KO	0.9
received 11	11	1.2	KO	1.125
origin	litter	nb embryo	genotype	branch atio
Dubois	141118	1	Hetero	1.4
Dubois	141118	3	hetero	2
Dubois	141118	4	hetero	1.66667
Dubois	141118	5	hetero	2.25
Dubois	141118	7	hetero	1.6
Dubois	141118	8	hetero	2.25
Dubois	141118	9	hetero	1.75
Dubois	141118	11	hetero	1.75
Dubois	141118	14	hetero	1.4
Dubois	141118	17	hetero	1.33333					Méthode : Wilcoxon rank sum test with continuity correction; Alternative :two.sided
Dubois	141118	18	hetero						Statistique observée Qobs : 317.5
Dubois	141202A	21	Hetero	0.833333						p-value : 0.00029126704309132
Dubois	141202A	22	Hetero	1.33333
Dubois	141202A	24	Hetero	1.42857
Dubois	141202A	26	Hetero	1.83333
Dubois	141202B	29	Hetero	1.8
Dubois	141202B	31	Hetero	2.25
Dubois	141202B	32	hetero	2.4
Dubois	141223	42	hetero	1.75
Dubois	141223	37	Hetero	1.33333
Dubois	141223	38	hetero	1.5
Dubois	141223	35	hetero	1.33333
received 11	11	1.3	hetero	1.5
origin	litter	nb embryo	genotype	branch atio
Dubois	141118	12	wt	1.8
Dubois	141118	16	wt	2
Dubois	141202A	20	wt	2
Dubois	141202A	23	wt	2
Dubois	141202A	25	wt	1.16667
Dubois	141202A	27	wt	1.83333
Dubois	141202B	28	wt	1.6
Dubois	141223	40	wt	3
recdeived		2.3	WT	2

## Sheet: E Defasciculation  distance Mmp
Defasciculation distance ratios in Mmp2 mouse line
litter	nb embryo	genotype	ratio Df
141118	2	KO	2.83505		Defasciculation pooled Dubois hetero and+/+
141118	6	KO	3.65556				WT/hetero	KO
141118	10	KO	4.22069			Average ratio	5.33662	3.49937
141118	13	ko	2.25275			stdev	2.47437	1.20723
141118	15	ko	2.15467			sem	0.44441	0.38176
141118	19	KO	5.6			N	31	10
141202B	30	KO				% of value from dubois	29.0323	100
141202B	33	KO	3.59545			T test		0.00219903
141202B	34	KO	4.5283
141223	41	KO	4.28571
11	1.2	KO	1.86552
litter	nb embryo	genotype	ratio Df
141118	1	Hetero	5.36058
141118	3	hetero	3.38868
141118	4	hetero	5.05914
141118	5	hetero	5.51786
141118	7	hetero	3.59149
141118	8	hetero	4.36816
141118	9	hetero	4.30986
141118	11	hetero	3.82707			Ratio differences are significant
141118	14	hetero	4.5285			Méthode : Wilcoxon rank sum test with continuity correction; Alternative :two.sided
141118	17	hetero	11.3636			Statistique observée Qobs : 304
141118	18	hetero						p-value : 0.022530799969654
141202A	21	Hetero	5.7973
141202A	22	Hetero	3.35656
141202A	24	Hetero	5.68707
141202A	26	Hetero	11.2639
141202B	29	Hetero	4.80769
141202B	31	Hetero	4.80952
141202B	32	hetero	5.53892
141223	42	hetero	3.66892
141223	37	Hetero	11.0465
141223	38	hetero	4.7767
141223	35	hetero	3.36416
11	1.3	hetero	3.1875
litter	nb embryo	genotype	ratio Df
141118	12	wt	4.1358
141118	16	wt	7.80952
141202A	20	wt	3.59016
141202A	23	wt	10.41
141202A	25	wt	3.12651
141202A	27	wt	4.93902
141202B	28	wt	3
141223	40	wt	6.32632
	2.3	WT	3.47826
140908	1	wt	3.88636
140908	2	wt	4.63057
140908	7	wt	10.1538
140908	10	wt	4.57647
