# Supplementary material for: Genetic specification of left–right asymmetry in the diaphragm muscles and their motor innervation
Source: eLife. 2017 Jun 22;6:e18481. doi: 10.7554/eLife.18481 (PMC5481184; doi:10.7554/eLife.18481)
Supplement: Figure 5—figure supplement 1—source data 1. — This file provides the statistical report and individual values used to create the histograms and ladder graphs shown in Figure 5—figure supplement 1A and B. Left and right levels or ratios for the Robo1 and the Slits transcripts are shown on the first and second sheet, respectively. The third sheet contains left and right tubulin normalized values of short Robo1 forms presented in the graph of Figure 5—figure supplement 1D. DOI: http://dx.doi.org/10.7554/eLife.18481.025 [file elife-18481-fig5-figsupp1-data1.xlsx]

## Sheet: A Robo1 RNA
Robo1 transcripts levels in cervical motoneurons
	E1D		E1G		E2D		E2G		E3D		E3G
Probe Set ID	signal	flag	signal	flag	signal	flag	signal	flag	signal	flag	signal	flag	Probe Set ID	Gene Symbol	Genbank	Gene Title
1427231_at	3679.15	P	2245.45	P	2870.22	P	2815.53	P	3954.62	P	4154.54	P	1427231_at	Robo1	BG065230	roundabout homolog 1 (Drosophila)
1457407_at	465.222	P	854.792	P	894.477	P	684.082	P	1306.57	P	1425.83	P	1457407_at	Robo1	BB766081	roundabout homolog 1 (Drosophila)
	L	R	log(ratio;2)
E1S1	2245.45	3679.15	0.712369
E1S2	854.792	465.222	-0.877655
E2S1	2815.53	2870.22	0.0277538
E2S2	684.082	894.477	0.386876
E3S1	4154.54	3954.62	-0.0711479	0.222992
E3S2	1425.83	1306.57	-0.126026	-0.205602
	L	R
average S1	3071.84	3501.33	0.188801
averageS2	988.236	888.755	-0.15307
	L	R
sumS1+S2	2030.04	2195.04

## Sheet: B slit RNA
Slit transcripts levels in cervical motoneurons
slit1							Slit1	Slit2 P1	Slit2 P2	Slit2 P3	Slit3
		L	R				0.0283721	0.108522	0.259274	-0.123713	0.0518597
	E1S1	405.437	417.638	0.0427784			0.151384	0.213976	0.0326529	0.150644	0.145473
	E2S1	580.494	706.338	0.283076
	E3S1	511.26	432.686	-0.240738
			average	0.0283721
			SD	0.262204
			SEM	0.151384
Slit2
	E1S1	20999.1	29788.4	0.504424
	E2S1	21464.5	22241.5	0.0512982
	E3S1	25301	21570.2	-0.230155
			average	0.108522
			SD	0.370618
			SEM	0.213976
	E1S2	2106.71	2588.98	0.297392
	E2S2	1387.86	1692.32	0.286137
	E3S2	1353.85	1549.03	0.194292
			average	0.259274
			SD	0.0565564
			SEM	0.0326529
	E1S3	7022.84	6991.08	-0.00653819
	E2S3	7062.91	5269.19	-0.422682
	E3S3	6059.75	6308.69	0.0580815
			average	-0.123713
			SD	0.260923
			SEM	0.150644
Slit3
		L	R
	E1S1	741.449	846.638	0.191398
	E2S1	607.529	699.411	0.203188
	E3S1	595.158	504.294	-0.239006
			average	0.0518597
			SD	0.251966
			SEM	0.145473

## Sheet: Robo1 short Form Tub
Robo1 short isoform normalization
Tubulin normalization+ sum normalization							Robo1 long form normalization+ sum normalization
	L	R	Ratio (R/L)				L	R	Ratio (R/L)
WB du 150619	4.19107e+06	5.37475e+06	1.28243			WB du 150619	3.36418e+06	5.14342e+06	1.52888
WB du 151003	4.77178e+06	4.79403e+06	1.00466			WB du 151003	4.44184e+06	4.06576e+06	0.915332
WB du 151003	3.82536e+06	5.74045e+06	1.50063			WB du 151003	3.84604e+06	4.66156e+06	1.21204
WB du 151104	4.60124e+06	4.96458e+06	1.07896			WB du 151104	4.01253e+06	4.49507e+06	1.12026
	L	R					L	R
mean	4.34736e+06	5.21845e+06	1.21667			mean	3.91615e+06	4.59145e+06	1.19413
sd	424852	424852	0.222761			sd	445430	445430	0.255317
NB	4	4	4			NB	1	1	1
Sem	212426	212426	0.11138			Sem	445430	445430	0.255317
test T						test T
Méthode : Welch Two Sample t-test; Alternative :two.sided						Méthode : Welch Two Sample t-test; Alternative :two.sided
Statistique observée Qobs : -2.8996053842057						Statistique observée Qobs : -2.1440496524405
p-value : 0.027348549495576						p-value : 0.075725767168046
T : Array Intervalle de confiance à 95%[-1606177.5833 ; -135996.2332]						T : Array Intervalle de confiance à 95%[-1445998.997 ; 95391.4415]
Degrés de liberté : 6						Degrés de liberté : 6
Moyenne : Groupe 1: 4347364.43175 ; Groupe 2: 5218451.34						Moyenne : Groupe 1: 3916147.40275 ; Groupe 2: 4591451.1805
La valeur p (p-value) de votre test est 0.027348549495576.						La valeur p (p-value) de votre test est 0.075725767168046.
Mann-Whitney
						Mann-Whitney
Méthode : Wilcoxon rank sum test; Alternative :two.sided
p-value : 0.028571428571429						Méthode : Wilcoxon rank sum test; Alternative :two.sided
Degré de liberté :						Statistique observée Qobs : 1
						p-value : 0.057142857142857
La valeur p (p-value) de votre test est 0.028571428571429.						Degré de liberté :
						La valeur p (p-value) de votre test est 0.057142857142857.
