# Supplementary material for: Genetic specification of left–right asymmetry in the diaphragm muscles and their motor innervation
Source: eLife. 2017 Jun 22;6:e18481. doi: 10.7554/eLife.18481 (PMC5481184; doi:10.7554/eLife.18481)
Supplement: Figure 5—figure supplement 2—source data 2. — Mmp2 expression ratios quantified by qRT-PCR and quantitative in situ hybridization (RNAscope) are presented on the first and second sheets, respectively. The third sheet shows the microarray data used to generate the ladder graphs shown in Figure 5—figure supplement 2F. DOI: http://dx.doi.org/10.7554/eLife.18481.027 [file elife-18481-fig5-figsupp2-data2.xlsx]

## Sheet: A Mmp2 q-PCR
Ratio of Mmp2 transcripts measured by Q-RT-PCR
	Ratio D/G normalized GAPDH
	E1 MMP2	E2 MMP2
Run1	3.82443	0.584963
Run2	4.16993	1.58496
mean	3.99718	1.08496
SEM	0.172748	0.5

## Sheet: B  Mmp2 RNA scope
Ratio of Mmp2 + surface on serial cervical sections of the same embryo.
imagename	nb	ratio surface.
1h2	moto	0.520111
2B	moto	1.03988
3b	moto	0.227154
4b	moto	0.579542
5b	moto	0.348383
6b	moto	1.14845
7b	moto	0.623323
8b	moto	0.324235
9b	moto	1.14118
12b	moto	0.373425
	average Moto	0.632567
	STDE	0.351758
	SEM	0.111236
	N	10

## Sheet: F MMPs expression
Examples of MMP transcript levels
MMP14	1448383_at
	L	R	log2 ratio
E1	103	158	0.61728
E2	215	252	0.229087
E3	148	192	0.375509
average	155.333	200.667	0.369434
MM15	1437462_x_at	1422597_at
	L	R	log2 ratio	average
E1 S1	216.141	216.141	0	0.117886
E1 S2	799.764	1351.14	0.756531	0.300225
E2 S1	181.311	216.141	0.253509
E2 S2	999.693	1347.28	0.430494
E3 S1	177.464	190.221	0.100149
E3 S2	983.496	806.441	-0.286351
average	559.645	687.894	0.297675
MMP16
	L	R	log2 ratio	average
E1S1	322.94	424.391	0.394132
E1S2	130.076	159.97	0.29845
E2S1	422.872	605.845	0.518727
E2S2	511.617	234.814	-1.12355
E3S1	550.159	522.698	-0.0738705	0.279663
E3S2	329.965	211.59	-0.641043	-0.488713
average S1	431.99	517.645	0.260964
average S2	323.886	202.125	-0.680241
MMP17
	L	R	log(ratio;2)	average ratio
E1	375	253	0.567753
E2	300	235	0.352302
E3	313	285	0.135201	0.351752
