# Supplementary material for: Genetic specification of left–right asymmetry in the diaphragm muscles and their motor innervation
Source: eLife. 2017 Jun 22;6:e18481. doi: 10.7554/eLife.18481 (PMC5481184; doi:10.7554/eLife.18481)
Supplement: Supplementary file 1. — This file provides the statistical report and individual values used to calculate the fold change presented in the discussion. DOI: http://dx.doi.org/10.7554/eLife.18481.028 [file elife-18481-supp1.xlsx]

## Sheet: C MMP2 cleave Robo1
Levels of Robo1 short forms normalized to the full lenght						Normalisation between western-blots by sum
	Experiment date	Ctr .	MMP2	Fold change		Sum	Coef	Ctr N	MMP2 N	Fold change
	2023-09-15	2472982	5.88184e+06	2.37844		8.35482e+06	0.790751	1.95551e+06	4.65107e+06	2.37844
	2009-10-15	1.02879e+06	1.47831e+06	1.43695		2.5071e+06	2.63515	2.711e+06	3.89558e+06	1.43695
	2019-11-15	4.3057e+06	5.16917e+06	1.20054		9.47488e+06	0.697274	3.00225e+06	3.60433e+06	1.20054
	2024-11-15	2.53387e+06	3.55566e+06	1.40326		6.08953e+06	1.08491	2.74901e+06	3.85757e+06	1.40326
	average	2.58533e+06	4.02125e+06	1.6048		6.60658e+06		2.60445e+06	4.00214e+06	1.6048
	SD	1.34137e+06	1.95472e+06	0.526225			0.903971	451524	451524	0.526225
	N	4	4	4			4	4	4	4
	SEM	670683	977361	0.235335			0.451986	225762	201927	0.235335
							T-test (unpaired)	0.00467988
							Résultats du test
							Méthode : Wilcoxon rank sum test; Alternative :two.sided
							p-value : 0.028571428571429
							Degré de liberté :
							La valeur p (p-value) de votre test est 0.028571428571429.
Méthode : Wilcoxon signed rank test; Alternative :two.sided							Méthode : Wilcoxon signed rank test; Alternative :two.sided
p-value : 0.125							p-value : 0.125
La valeur p (p-value) de votre test est 0.125.							La valeur p (p-value) de votre test est 0.125.
