# Supplementary material for: Genetic specification of left–right asymmetry in the diaphragm muscles and their motor innervation
Source: eLife. 2017 Jun 22;6:e18481. doi: 10.7554/eLife.18481 (PMC5481184; doi:10.7554/eLife.18481)
Supplement: Supplementary file 2. — This file provides the statistical report and individual values for the fold changes presented in the discussion. DOI: http://dx.doi.org/10.7554/eLife.18481.029 [file elife-18481-supp2.xlsx]

## Sheet: Feuil1
Statistical reporting
Figure	Panel	Group	N	Average	SEM	Test	p-value	Number of litters or biological samples	Technical repeats	Mating
1	D	left (E13.5)	9	32.76	11.01
1	D	right (E13.5)	9	94.82	21.94	Wilcoxon rank sum test with continuity correction; Alternative :two.sided (vs Left)	0.01061	3
1	D	left (E14.5)	8	42.56	4.16			3
1	D	right (E14.5)	8	135.7	10.20	Wilcoxon rank sum test with continuity correction; Alternative :two.sided (vs Left)	0.00015	3
1	D	left (E15.5)	18	77.16	7.32			3
1	D	right (E15.5)	18	188.51	7.01	Wilcoxon rank sum test with continuity correction; Alternative :two.sided (vs Left)	4.41 E-10	3
1	E	left (E13.5)	9	5.55	0.96			3
1	E	right (E13.5)	9	8.88	0.65	Wilcoxon rank sum test with continuity correction; Alternative :two.sided (vs Left)	0.02880	3
1	E	left (E14.5)	8	7.5	0.38			3
1	E	right (E14.5)	8	10.88	0.69	Wilcoxon rank sum test with continuity correction; Alternative :two.sided (vs Left)	0.00117	3
1	E	left (E15.5)	18	5.94	0.31			3
1	E	right (E15.5)	18	10.7	0.30	Wilcoxon rank sum test with continuity correction; Alternative :two.sided (vs Left)	2.35 E-7	3
1-sup2	B	left (E15.5)	11	254.9	22.2			3
1-sup2	B	right (E15.5)	11	529.3	53.0	Wilcoxon signed rank test; Alternative :two.sided (vs left)	0.00097	3
1-sup3	B	left (E14.5)	8	42.57	4.16			3
1-sup3	B	right (E14.5)	8	135.71	10.20	Wilcoxon signed rank test; Alternative :two.sided (vs left)	0.0078	3
2	B	Pitx2C∆C/+ and +/+	33	2.23	0.20			9		heterozygote X heterozygote
2	B	Pitx2∆C/∆C non-isomer	5	2.17	0.50	Wilcoxon rank sum test; Alternative :two.sided (vs Pitx2C∆C/+ and +/+ )	0.520	9		heterozygote X heterozygote
2	B	Pitx2∆C/∆C isomer	9	1.09	0.05	Wilcoxon rank sum test; Alternative :two.sided (vs Pitx2C∆C/+ and +/+ )	4.493 E-5	9		heterozygote X heterozygote
2	C	Rfx3+/+ and +/-	16	1.75	0.12			5		heterozygote X heterozygote
2	C	Rfx3-/- non isomer	4	1.53	0.18	Wilcoxon rank sum test; Alternative :two.sided (vs Rfx3+/+ and +/- )	0.3929	5		heterozygote X heterozygote
2	C	Rfx3-/- isomer	8	1.07	0.10	Wilcoxon rank sum test; Alternative :two.sided (vs Rfx3+/+ and +/- )	0.00288	5		heterozygote X heterozygote
2	D	Pitx2C∆C/+ and +/+	32	4.63	0.26			9		heterozygote X heterozygote
2	D	Pitx2∆C/∆C non-isomer	6	3.71	0.56	Wilcoxon rank sum test; Alternative :two.sided (vs Pitx2C∆C/+ and +/+ )	0.198560	9		heterozygote X heterozygote
2	D	Pitx2∆C/∆C isomer	9	2.28	0.59	Wilcoxon rank sum test; Alternative :two.sided (vs Pitx2C∆C/+ and +/+ )	0.001268	9		heterozygote X heterozygote
2	E	Rfx3+/+ and +/-	16	4.62	0.44			5		heterozygote X heterozygote
2	E	Rfx3-/- non-isomer	4	3.39	0.66	Wilcoxon rank sum test; Alternative :two.sided (vs Pitx2C∆C/+ and +/+ )	0.099	5		heterozygote X heterozygote
2	E	Rfx3-/- isomer	8	1.35	0.19	Wilcoxon rank sum test; Alternative :two.sided (vs Pitx2C∆C/+ and +/+ )	2.72 E-6	5		heterozygote X heterozygote
3	E	Left	3	51178	12668			1
3	E	Right	3	57418	14996	Wilcoxon signed rank test; Alternative :two.sided	0.5	1
3	G	Left	35	100	17.4			3
3	G	Right	37	214	30.2	Wilcoxon rank sum test; Alternative :two.sided (Mann-Whitney)	0.00457	3
3	H	Left	34	100	7.3			3
3	H	Right	36	127	8	Wilcoxon rank sum test; Alternative :two.sided (Mann-Whitney)	0.01273	3
4	E	Left	6	4.40943e+06	153752			3	1;2;3
4	E	Right	6	2.50837e+06	153752	Wilcoxon rank sum test; Alternative :two.sided	0.002164	3	1;2;3
4-sup1	C	Left	4	8632828	322112			2	2
4-sup1	C	Right	4	6286663	322112	Wilcoxon rank sum test; Alternative :two.sided	0.02857	2	2
5	A Branch (left histograms)	Robo1+/+ and Robo2+/+	10	2.3	0.37			3		heterozygote X heterozygote
5	A Branch (left histograms)	Robo1+/- and Robo2+/-	18	1.44	0.09	Wilcoxon rank sum test; Alternative :two.sided (vs Robo1+/+ and Robo2+/+ )	0.01507	3		heterozygote X heterozygote
5	A Branch (left histograms)	Robo1-/- and Robo2-/-	9	1.06	0.06	Wilcoxon rank sum test; Alternative :two.sided (vs Robo1+/+ and Robo2+/+ )	0.00048	3		heterozygote X heterozygote
5	A Distance (right histograms)	Robo1+/+ and Robo2+/+	12	4.99	0.89			3		heterozygote X heterozygote
5	A Distance (right histograms)	Robo1+/- and Robo2+/-	20	3.09	0.33	Wilcoxon rank sum test; Alternative :two.sided (vs Robo1+/+ and Robo2+/+ )	0.01501	3		heterozygote X heterozygote
5	A Distance (right histograms)	Robo1-/- and Robo2-/-	10	1.05	0.08	Wilcoxon rank sum test; Alternative :two.sided (vs Robo1+/+ and Robo2+/+ )	3.09 E-6	3		heterozygote X heterozygote
5	B	Left	5	3759863	173092			5
5	B	Right	5	4502651	173092	Wilcoxon rank sum test; Alternative :two.sided	0.01587	5
5	C	Left	3	259	16			3
5	C	Right	3	426	94	Wilcoxon signed rank test; Alternative :two.sided	0.25	3
5	D	Left	8	23.37	2.7			8
5	D	Right	8	37.94	2.1	Wilcoxon signed rank test; Alternative :two.sided	0.00109	8
5	D	Rfx3 Wt	6	1.397	0.08			3	2
5	D	Rfx3-/- isomer	8	0.963	0.08	Wilcoxon rank sum test; Alternative :two.sided	0.00133	3	2 or 3
5	E Branch (left histograms)	MMP2+/+ and MMP2+/-	31	1.74	0.076			4		heterozygote X heterozygote
5	E Branch (left histograms)	MMP2-/-	10	1.21	0.100	Wilcoxon rank sum test; Alternative :two.sided (vs MMP2+/+ and MMP2+/- )	0.00029	4		heterozygote X heterozygote
5	E Distance (right histograms)	MMP2+/+ and MMP2+/-	31	5.33	0.44			4		heterozygote X heterozygote
5	E Distance (right histograms)	MMP2-/-	10	3.49	0.38	Wilcoxon rank sum test; Alternative :two.sided (vs MMP2+/+ and MMP2+/- )	0.0225	4		heterozygote X heterozygote
5-sup1	B	Slit1 probe1	3	0.028	0.15			1
5-sup1	B	Slit2 probe1	3	0.108	0.21			1
5-sup1	B	Slit2 probe2	3	0.259	0.03			1
5-sup1	B	Slit2 probe3	3	-0.124	0.15			1
5-sup1	B	Slit3 probe1	3	0.052	0.14			1
5-sup1	D	Left	4	4347364	212425			4
5-sup1	D	Right	4	5218451	212425	Wilcoxon rank sum test; Alternative :two.sided	0.028571	4
